# Supplementary material for: The paradoxical decline and growth of trust as a function of borderline personality disorder trait count: Using discontinuous growth modelling to examine trust dynamics in response to violation and repair
Source: PLoS One. 2020 Jul 23;15(7):e0236170. doi: 10.1371/journal.pone.0236170 (PMC7377394; doi:10.1371/journal.pone.0236170)
Supplement: S1 Dataset — (CSV) [file pone.0236170.s001.csv]

	user_id	round	investor_sent	trustee_return_rate_%	mclean_bpd	trustworthiness	fairness	cognitive	mental_health_inventory	standardized_assessment_personality	age	sex
1	599e377867666011000f085f	0	20	35	6	1	2	3	4	4	19	Female
2	599e377867666011000f085f	1	9	42	6	1	2	3	4	4	19	Female
3	599e377867666011000f085f	2	30	40	6	1	2	3	4	4	19	Female
4	599e377867666011000f085f	3	35	43	6	1	2	3	4	4	19	Female
5	599e377867666011000f085f	4	20	3	6	1	2	3	4	4	19	Female
6	599e377867666011000f085f	5	15	1	6	1	2	3	4	4	19	Female
7	599e377867666011000f085f	6	15	7	6	1	2	3	4	4	19	Female
8	599e377867666011000f085f	7	25	40	6	1	2	3	4	4	19	Female
9	599e377867666011000f085f	8	10	41	6	1	2	3	4	4	19	Female
10	599e377867666011000f085f	9	20	34	6	1	2	3	4	4	19	Female
11	599e377867666011000f085f	10	50	39	6	1	2	3	4	4	19	Female
12	599e377867666011000f085f	11	30	40	6	1	2	3	4	4	19	Female
13	599e377867666011000f085f	12	33	39	6	1	2	3	4	4	19	Female
14	599e377867666011000f085f	13	45	38	6	1	2	3	4	4	19	Female
15	599e377867666011000f085f	14	29	44	6	1	2	3	4	4	19	Female
17	599e7547be2dbc1100483a25	0	50	42	2	2	2	2	3.6	4	18	Male
18	599e7547be2dbc1100483a25	1	100	38	2	2	2	2	3.6	4	18	Male
19	599e7547be2dbc1100483a25	2	100	35	2	2	2	2	3.6	4	18	Male
20	599e7547be2dbc1100483a25	3	55	34	2	2	2	2	3.6	4	18	Male
21	599e7547be2dbc1100483a25	4	100	5	2	2	2	2	3.6	4	18	Male
22	599e7547be2dbc1100483a25	5	75	0	2	2	2	2	3.6	4	18	Male
23	599e7547be2dbc1100483a25	6	1	0	2	2	2	2	3.6	4	18	Male
24	599e7547be2dbc1100483a25	7	100	39	2	2	2	2	3.6	4	18	Male
25	599e7547be2dbc1100483a25	8	100	36	2	2	2	2	3.6	4	18	Male
26	599e7547be2dbc1100483a25	9	10	43	2	2	2	2	3.6	4	18	Male
27	599e7547be2dbc1100483a25	10	100	43	2	2	2	2	3.6	4	18	Male
28	599e7547be2dbc1100483a25	11	65	34	2	2	2	2	3.6	4	18	Male
29	599e7547be2dbc1100483a25	12	89	37	2	2	2	2	3.6	4	18	Male
30	599e7547be2dbc1100483a25	13	99	42	2	2	2	2	3.6	4	18	Male
31	599e7547be2dbc1100483a25	14	50	38	2	2	2	2	3.6	4	18	Male
33	599e7609be2dbc1100483a3c	0	50	36	2	3	3	1	4.2	3	23	Male
34	599e7609be2dbc1100483a3c	1	50	40	2	3	3	1	4.2	3	23	Male
35	599e7609be2dbc1100483a3c	2	50	35	2	3	3	1	4.2	3	23	Male
36	599e7609be2dbc1100483a3c	3	50	34	2	3	3	1	4.2	3	23	Male
37	599e7609be2dbc1100483a3c	4	100	1	2	3	3	1	4.2	3	23	Male
38	599e7609be2dbc1100483a3c	5	3	10	2	3	3	1	4.2	3	23	Male
39	599e7609be2dbc1100483a3c	6	98	0	2	3	3	1	4.2	3	23	Male
40	599e7609be2dbc1100483a3c	7	2	34	2	3	3	1	4.2	3	23	Male
41	599e7609be2dbc1100483a3c	8	100	38	2	3	3	1	4.2	3	23	Male
42	599e7609be2dbc1100483a3c	9	1	37	2	3	3	1	4.2	3	23	Male
43	599e7609be2dbc1100483a3c	10	1	38	2	3	3	1	4.2	3	23	Male
44	599e7609be2dbc1100483a3c	11	12	40	2	3	3	1	4.2	3	23	Male
45	599e7609be2dbc1100483a3c	12	22	39	2	3	3	1	4.2	3	23	Male
46	599e7609be2dbc1100483a3c	13	40	36	2	3	3	1	4.2	3	23	Male
47	599e7609be2dbc1100483a3c	14	100	37	2	3	3	1	4.2	3	23	Male
49	599ea6abbe2dbc1100483bc0	0	40	43	1	3	4	0	5.4	4	19	Female
50	599ea6abbe2dbc1100483bc0	1	23	37	1	3	4	0	5.4	4	19	Female
51	599ea6abbe2dbc1100483bc0	2	3	34	1	3	4	0	5.4	4	19	Female
52	599ea6abbe2dbc1100483bc0	3	47	44	1	3	4	0	5.4	4	19	Female
53	599ea6abbe2dbc1100483bc0	4	28	8	1	3	4	0	5.4	4	19	Female
54	599ea6abbe2dbc1100483bc0	5	82	7	1	3	4	0	5.4	4	19	Female
55	599ea6abbe2dbc1100483bc0	6	17	3	1	3	4	0	5.4	4	19	Female
56	599ea6abbe2dbc1100483bc0	7	44	36	1	3	4	0	5.4	4	19	Female
57	599ea6abbe2dbc1100483bc0	8	36	41	1	3	4	0	5.4	4	19	Female
58	599ea6abbe2dbc1100483bc0	9	31	37	1	3	4	0	5.4	4	19	Female
59	599ea6abbe2dbc1100483bc0	10	51	38	1	3	4	0	5.4	4	19	Female
60	599ea6abbe2dbc1100483bc0	11	33	38	1	3	4	0	5.4	4	19	Female
61	599ea6abbe2dbc1100483bc0	12	21	40	1	3	4	0	5.4	4	19	Female
62	599ea6abbe2dbc1100483bc0	13	19	36	1	3	4	0	5.4	4	19	Female
63	599ea6abbe2dbc1100483bc0	14	27	40	1	3	4	0	5.4	4	19	Female
65	599ee474be2dbc1100483c8b	0	10	38	0	1	2	0	3	3	19	Male
66	599ee474be2dbc1100483c8b	1	1	35	0	1	2	0	3	3	19	Male
67	599ee474be2dbc1100483c8b	2	10	42	0	1	2	0	3	3	19	Male
68	599ee474be2dbc1100483c8b	3	3	42	0	1	2	0	3	3	19	Male
69	599ee474be2dbc1100483c8b	4	1	4	0	1	2	0	3	3	19	Male
70	599ee474be2dbc1100483c8b	5	90	0	0	1	2	0	3	3	19	Male
71	599ee474be2dbc1100483c8b	6	0	4	0	1	2	0	3	3	19	Male
72	599ee474be2dbc1100483c8b	7	0	34	0	1	2	0	3	3	19	Male
73	599ee474be2dbc1100483c8b	8	11	44	0	1	2	0	3	3	19	Male
74	599ee474be2dbc1100483c8b	9	15	34	0	1	2	0	3	3	19	Male
75	599ee474be2dbc1100483c8b	10	0	35	0	1	2	0	3	3	19	Male
76	599ee474be2dbc1100483c8b	11	100	42	0	1	2	0	3	3	19	Male
77	599ee474be2dbc1100483c8b	12	26	36	0	1	2	0	3	3	19	Male
78	599ee474be2dbc1100483c8b	13	34	35	0	1	2	0	3	3	19	Male
79	599ee474be2dbc1100483c8b	14	13	38	0	1	2	0	3	3	19	Male
81	59a004e2e6415f1100d0d199	0	50	38	3	1	3	0	2.6	3	19	Female
82	59a004e2e6415f1100d0d199	1	40	38	3	1	3	0	2.6	3	19	Female
83	59a004e2e6415f1100d0d199	2	30	41	3	1	3	0	2.6	3	19	Female
84	59a004e2e6415f1100d0d199	3	30	38	3	1	3	0	2.6	3	19	Female
85	59a004e2e6415f1100d0d199	4	25	8	3	1	3	0	2.6	3	19	Female
86	59a004e2e6415f1100d0d199	5	30	8	3	1	3	0	2.6	3	19	Female
87	59a004e2e6415f1100d0d199	6	10	6	3	1	3	0	2.6	3	19	Female
88	59a004e2e6415f1100d0d199	7	10	41	3	1	3	0	2.6	3	19	Female
89	59a004e2e6415f1100d0d199	8	10	40	3	1	3	0	2.6	3	19	Female
90	59a004e2e6415f1100d0d199	9	20	35	3	1	3	0	2.6	3	19	Female
91	59a004e2e6415f1100d0d199	10	25	34	3	1	3	0	2.6	3	19	Female
92	59a004e2e6415f1100d0d199	11	15	39	3	1	3	0	2.6	3	19	Female
93	59a004e2e6415f1100d0d199	12	15	43	3	1	3	0	2.6	3	19	Female
94	59a004e2e6415f1100d0d199	13	30	42	3	1	3	0	2.6	3	19	Female
95	59a004e2e6415f1100d0d199	14	20	34	3	1	3	0	2.6	3	19	Female
97	59a0bd55e6415f1100d0d262	0	50	37	3	2	2	1	4	2	18	Female
98	59a0bd55e6415f1100d0d262	1	60	44	3	2	2	1	4	2	18	Female
99	59a0bd55e6415f1100d0d262	2	60	34	3	2	2	1	4	2	18	Female
100	59a0bd55e6415f1100d0d262	3	40	41	3	2	2	1	4	2	18	Female
101	59a0bd55e6415f1100d0d262	4	50	6	3	2	2	1	4	2	18	Female
102	59a0bd55e6415f1100d0d262	5	1	5	3	2	2	1	4	2	18	Female
103	59a0bd55e6415f1100d0d262	6	1	4	3	2	2	1	4	2	18	Female
104	59a0bd55e6415f1100d0d262	7	1	40	3	2	2	1	4	2	18	Female
105	59a0bd55e6415f1100d0d262	8	2	39	3	2	2	1	4	2	18	Female
106	59a0bd55e6415f1100d0d262	9	4	34	3	2	2	1	4	2	18	Female
107	59a0bd55e6415f1100d0d262	10	10	38	3	2	2	1	4	2	18	Female
108	59a0bd55e6415f1100d0d262	11	20	40	3	2	2	1	4	2	18	Female
109	59a0bd55e6415f1100d0d262	12	30	43	3	2	2	1	4	2	18	Female
110	59a0bd55e6415f1100d0d262	13	40	43	3	2	2	1	4	2	18	Female
111	59a0bd55e6415f1100d0d262	14	40	41	3	2	2	1	4	2	18	Female
129	59a0f1f8e6415f1100d0d3f8	0	50	43	0	3	4	0	3.6	2	19	Female
130	59a0f1f8e6415f1100d0d3f8	1	80	40	0	3	4	0	3.6	2	19	Female
131	59a0f1f8e6415f1100d0d3f8	2	30	43	0	3	4	0	3.6	2	19	Female
132	59a0f1f8e6415f1100d0d3f8	3	30	43	0	3	4	0	3.6	2	19	Female
133	59a0f1f8e6415f1100d0d3f8	4	10	10	0	3	4	0	3.6	2	19	Female
134	59a0f1f8e6415f1100d0d3f8	5	60	9	0	3	4	0	3.6	2	19	Female
135	59a0f1f8e6415f1100d0d3f8	6	2	3	0	3	4	0	3.6	2	19	Female
136	59a0f1f8e6415f1100d0d3f8	7	3	39	0	3	4	0	3.6	2	19	Female
137	59a0f1f8e6415f1100d0d3f8	8	20	41	0	3	4	0	3.6	2	19	Female
138	59a0f1f8e6415f1100d0d3f8	9	5	34	0	3	4	0	3.6	2	19	Female
139	59a0f1f8e6415f1100d0d3f8	10	4	41	0	3	4	0	3.6	2	19	Female
140	59a0f1f8e6415f1100d0d3f8	11	5	36	0	3	4	0	3.6	2	19	Female
141	59a0f1f8e6415f1100d0d3f8	12	50	43	0	3	4	0	3.6	2	19	Female
142	59a0f1f8e6415f1100d0d3f8	13	40	37	0	3	4	0	3.6	2	19	Female
143	59a0f1f8e6415f1100d0d3f8	14	70	43	0	3	4	0	3.6	2	19	Female
145	59a231848210dd110030bc0d	0	50	37	7	5	5	0	3.8	3	22	Female
146	59a231848210dd110030bc0d	1	40	42	7	5	5	0	3.8	3	22	Female
147	59a231848210dd110030bc0d	2	10	43	7	5	5	0	3.8	3	22	Female
148	59a231848210dd110030bc0d	3	100	43	7	5	5	0	3.8	3	22	Female
149	59a231848210dd110030bc0d	4	20	8	7	5	5	0	3.8	3	22	Female
150	59a231848210dd110030bc0d	5	40	1	7	5	5	0	3.8	3	22	Female
151	59a231848210dd110030bc0d	6	30	5	7	5	5	0	3.8	3	22	Female
152	59a231848210dd110030bc0d	7	45	42	7	5	5	0	3.8	3	22	Female
153	59a231848210dd110030bc0d	8	20	44	7	5	5	0	3.8	3	22	Female
154	59a231848210dd110030bc0d	9	10	38	7	5	5	0	3.8	3	22	Female
155	59a231848210dd110030bc0d	10	10	35	7	5	5	0	3.8	3	22	Female
156	59a231848210dd110030bc0d	11	15	35	7	5	5	0	3.8	3	22	Female
157	59a231848210dd110030bc0d	12	50	39	7	5	5	0	3.8	3	22	Female
158	59a231848210dd110030bc0d	13	12	34	7	5	5	0	3.8	3	22	Female
159	59a231848210dd110030bc0d	14	13	38	7	5	5	0	3.8	3	22	Female
161	59a234f18210dd110030bc94	0	50	38	0	2	2	2	2.4	1	19	Female
162	59a234f18210dd110030bc94	1	100	37	0	2	2	2	2.4	1	19	Female
163	59a234f18210dd110030bc94	2	70	39	0	2	2	2	2.4	1	19	Female
164	59a234f18210dd110030bc94	3	50	41	0	2	2	2	2.4	1	19	Female
165	59a234f18210dd110030bc94	4	55	4	0	2	2	2	2.4	1	19	Female
166	59a234f18210dd110030bc94	5	70	10	0	2	2	2	2.4	1	19	Female
167	59a234f18210dd110030bc94	6	40	6	0	2	2	2	2.4	1	19	Female
168	59a234f18210dd110030bc94	7	0	35	0	2	2	2	2.4	1	19	Female
169	59a234f18210dd110030bc94	8	20	39	0	2	2	2	2.4	1	19	Female
170	59a234f18210dd110030bc94	9	50	35	0	2	2	2	2.4	1	19	Female
171	59a234f18210dd110030bc94	10	50	41	0	2	2	2	2.4	1	19	Female
172	59a234f18210dd110030bc94	11	55	43	0	2	2	2	2.4	1	19	Female
173	59a234f18210dd110030bc94	12	60	42	0	2	2	2	2.4	1	19	Female
174	59a234f18210dd110030bc94	13	65	38	0	2	2	2	2.4	1	19	Female
175	59a234f18210dd110030bc94	14	40	35	0	2	2	2	2.4	1	19	Female
177	59a291c89066e0110061cff1	0	40	44	0	3	5	0	2.4	3	19	Male
178	59a291c89066e0110061cff1	1	55	37	0	3	5	0	2.4	3	19	Male
179	59a291c89066e0110061cff1	2	59	36	0	3	5	0	2.4	3	19	Male
180	59a291c89066e0110061cff1	3	48	44	0	3	5	0	2.4	3	19	Male
181	59a291c89066e0110061cff1	4	70	8	0	3	5	0	2.4	3	19	Male
182	59a291c89066e0110061cff1	5	40	3	0	3	5	0	2.4	3	19	Male
183	59a291c89066e0110061cff1	6	7	6	0	3	5	0	2.4	3	19	Male
184	59a291c89066e0110061cff1	7	15	41	0	3	5	0	2.4	3	19	Male
185	59a291c89066e0110061cff1	8	30	42	0	3	5	0	2.4	3	19	Male
186	59a291c89066e0110061cff1	9	24	39	0	3	5	0	2.4	3	19	Male
187	59a291c89066e0110061cff1	10	30	43	0	3	5	0	2.4	3	19	Male
188	59a291c89066e0110061cff1	11	12	34	0	3	5	0	2.4	3	19	Male
189	59a291c89066e0110061cff1	12	45	38	0	3	5	0	2.4	3	19	Male
190	59a291c89066e0110061cff1	13	20	42	0	3	5	0	2.4	3	19	Male
191	59a291c89066e0110061cff1	14	24	42	0	3	5	0	2.4	3	19	Male
193	59a2e55e9066e0110061d0bc	0	27	44	7	1	1	0	4.4	5	18	Male
194	59a2e55e9066e0110061d0bc	1	29	37	7	1	1	0	4.4	5	18	Male
195	59a2e55e9066e0110061d0bc	2	12	41	7	1	1	0	4.4	5	18	Male
196	59a2e55e9066e0110061d0bc	3	24	34	7	1	1	0	4.4	5	18	Male
197	59a2e55e9066e0110061d0bc	4	5	5	7	1	1	0	4.4	5	18	Male
198	59a2e55e9066e0110061d0bc	5	1	9	7	1	1	0	4.4	5	18	Male
199	59a2e55e9066e0110061d0bc	6	0	0	7	1	1	0	4.4	5	18	Male
200	59a2e55e9066e0110061d0bc	7	0	37	7	1	1	0	4.4	5	18	Male
201	59a2e55e9066e0110061d0bc	8	2	36	7	1	1	0	4.4	5	18	Male
202	59a2e55e9066e0110061d0bc	9	0	34	7	1	1	0	4.4	5	18	Male
203	59a2e55e9066e0110061d0bc	10	0	44	7	1	1	0	4.4	5	18	Male
204	59a2e55e9066e0110061d0bc	11	25	39	7	1	1	0	4.4	5	18	Male
205	59a2e55e9066e0110061d0bc	12	34	38	7	1	1	0	4.4	5	18	Male
206	59a2e55e9066e0110061d0bc	13	42	43	7	1	1	0	4.4	5	18	Male
207	59a2e55e9066e0110061d0bc	14	35	36	7	1	1	0	4.4	5	18	Male
209	59a3513c9066e0110061d186	0	50	36	0	2	3	0	2	4	19	Female
210	59a3513c9066e0110061d186	1	65	39	0	2	3	0	2	4	19	Female
211	59a3513c9066e0110061d186	2	30	40	0	2	3	0	2	4	19	Female
212	59a3513c9066e0110061d186	3	54	35	0	2	3	0	2	4	19	Female
213	59a3513c9066e0110061d186	4	72	5	0	2	3	0	2	4	19	Female
214	59a3513c9066e0110061d186	5	12	5	0	2	3	0	2	4	19	Female
215	59a3513c9066e0110061d186	6	0	1	0	2	3	0	2	4	19	Female
216	59a3513c9066e0110061d186	7	0	37	0	2	3	0	2	4	19	Female
217	59a3513c9066e0110061d186	8	0	38	0	2	3	0	2	4	19	Female
218	59a3513c9066e0110061d186	9	1	43	0	2	3	0	2	4	19	Female
219	59a3513c9066e0110061d186	10	1	39	0	2	3	0	2	4	19	Female
220	59a3513c9066e0110061d186	11	1	44	0	2	3	0	2	4	19	Female
221	59a3513c9066e0110061d186	12	20	36	0	2	3	0	2	4	19	Female
222	59a3513c9066e0110061d186	13	4	41	0	2	3	0	2	4	19	Female
223	59a3513c9066e0110061d186	14	35	36	0	2	3	0	2	4	19	Female
225	59a39be19066e0110061d251	0	75	37	0	1	5	3	2.8	4	18	Male
226	59a39be19066e0110061d251	1	60	36	0	1	5	3	2.8	4	18	Male
227	59a39be19066e0110061d251	2	1	41	0	1	5	3	2.8	4	18	Male
228	59a39be19066e0110061d251	3	1	44	0	1	5	3	2.8	4	18	Male
229	59a39be19066e0110061d251	4	89	0	0	1	5	3	2.8	4	18	Male
230	59a39be19066e0110061d251	5	0	6	0	1	5	3	2.8	4	18	Male
231	59a39be19066e0110061d251	6	0	7	0	1	5	3	2.8	4	18	Male
232	59a39be19066e0110061d251	7	50	37	0	1	5	3	2.8	4	18	Male
233	59a39be19066e0110061d251	8	45	42	0	1	5	3	2.8	4	18	Male
234	59a39be19066e0110061d251	9	50	35	0	1	5	3	2.8	4	18	Male
235	59a39be19066e0110061d251	10	50	39	0	1	5	3	2.8	4	18	Male
236	59a39be19066e0110061d251	11	25	42	0	1	5	3	2.8	4	18	Male
237	59a39be19066e0110061d251	12	30	40	0	1	5	3	2.8	4	18	Male
238	59a39be19066e0110061d251	13	12	36	0	1	5	3	2.8	4	18	Male
239	59a39be19066e0110061d251	14	50	40	0	1	5	3	2.8	4	18	Male
241	59a3a7be9066e0110061d318	0	20	42	8	2	3	0	5.2	7	18	Female
242	59a3a7be9066e0110061d318	1	50	43	8	2	3	0	5.2	7	18	Female
243	59a3a7be9066e0110061d318	2	75	41	8	2	3	0	5.2	7	18	Female
244	59a3a7be9066e0110061d318	3	25	35	8	2	3	0	5.2	7	18	Female
245	59a3a7be9066e0110061d318	4	10	1	8	2	3	0	5.2	7	18	Female
246	59a3a7be9066e0110061d318	5	50	4	8	2	3	0	5.2	7	18	Female
247	59a3a7be9066e0110061d318	6	10	7	8	2	3	0	5.2	7	18	Female
248	59a3a7be9066e0110061d318	7	20	42	8	2	3	0	5.2	7	18	Female
249	59a3a7be9066e0110061d318	8	20	37	8	2	3	0	5.2	7	18	Female
250	59a3a7be9066e0110061d318	9	20	42	8	2	3	0	5.2	7	18	Female
251	59a3a7be9066e0110061d318	10	20	43	8	2	3	0	5.2	7	18	Female
252	59a3a7be9066e0110061d318	11	30	39	8	2	3	0	5.2	7	18	Female
253	59a3a7be9066e0110061d318	12	30	41	8	2	3	0	5.2	7	18	Female
254	59a3a7be9066e0110061d318	13	20	44	8	2	3	0	5.2	7	18	Female
255	59a3a7be9066e0110061d318	14	35	44	8	2	3	0	5.2	7	18	Female
257	59a3c1819066e0110061d3e0	0	50	38	0	1	2	0	2	0	26	Female
258	59a3c1819066e0110061d3e0	1	55	34	0	1	2	0	2	0	26	Female
259	59a3c1819066e0110061d3e0	2	60	41	0	1	2	0	2	0	26	Female
260	59a3c1819066e0110061d3e0	3	5	37	0	1	2	0	2	0	26	Female
261	59a3c1819066e0110061d3e0	4	40	9	0	1	2	0	2	0	26	Female
262	59a3c1819066e0110061d3e0	5	70	4	0	1	2	0	2	0	26	Female
263	59a3c1819066e0110061d3e0	6	5	5	0	1	2	0	2	0	26	Female
264	59a3c1819066e0110061d3e0	7	100	43	0	1	2	0	2	0	26	Female
265	59a3c1819066e0110061d3e0	8	80	44	0	1	2	0	2	0	26	Female
266	59a3c1819066e0110061d3e0	9	7	35	0	1	2	0	2	0	26	Female
267	59a3c1819066e0110061d3e0	10	2	42	0	1	2	0	2	0	26	Female
268	59a3c1819066e0110061d3e0	11	60	42	0	1	2	0	2	0	26	Female
269	59a3c1819066e0110061d3e0	12	50	35	0	1	2	0	2	0	26	Female
270	59a3c1819066e0110061d3e0	13	40	41	0	1	2	0	2	0	26	Female
271	59a3c1819066e0110061d3e0	14	7	44	0	1	2	0	2	0	26	Female
273	59a40cd94c90fd1100c5a58c	0	50	38	0	2	3	0	2.4	2	18	Male
274	59a40cd94c90fd1100c5a58c	1	10	40	0	2	3	0	2.4	2	18	Male
275	59a40cd94c90fd1100c5a58c	2	0	44	0	2	3	0	2.4	2	18	Male
276	59a40cd94c90fd1100c5a58c	3	20	37	0	2	3	0	2.4	2	18	Male
277	59a40cd94c90fd1100c5a58c	4	20	2	0	2	3	0	2.4	2	18	Male
278	59a40cd94c90fd1100c5a58c	5	0	5	0	2	3	0	2.4	2	18	Male
279	59a40cd94c90fd1100c5a58c	6	100	4	0	2	3	0	2.4	2	18	Male
280	59a40cd94c90fd1100c5a58c	7	1	40	0	2	3	0	2.4	2	18	Male
281	59a40cd94c90fd1100c5a58c	8	3	36	0	2	3	0	2.4	2	18	Male
282	59a40cd94c90fd1100c5a58c	9	3	38	0	2	3	0	2.4	2	18	Male
283	59a40cd94c90fd1100c5a58c	10	20	37	0	2	3	0	2.4	2	18	Male
284	59a40cd94c90fd1100c5a58c	11	13	35	0	2	3	0	2.4	2	18	Male
285	59a40cd94c90fd1100c5a58c	12	6	36	0	2	3	0	2.4	2	18	Male
286	59a40cd94c90fd1100c5a58c	13	5	38	0	2	3	0	2.4	2	18	Male
287	59a40cd94c90fd1100c5a58c	14	3	39	0	2	3	0	2.4	2	18	Male
289	59a40cfc4c90fd1100c5a58d	0	45	37	0	1	3	3	2.2	2	18	Female
290	59a40cfc4c90fd1100c5a58d	1	20	35	0	1	3	3	2.2	2	18	Female
291	59a40cfc4c90fd1100c5a58d	2	5	35	0	1	3	3	2.2	2	18	Female
292	59a40cfc4c90fd1100c5a58d	3	1	34	0	1	3	3	2.2	2	18	Female
293	59a40cfc4c90fd1100c5a58d	4	0	6	0	1	3	3	2.2	2	18	Female
294	59a40cfc4c90fd1100c5a58d	5	0	3	0	1	3	3	2.2	2	18	Female
295	59a40cfc4c90fd1100c5a58d	6	0	8	0	1	3	3	2.2	2	18	Female
296	59a40cfc4c90fd1100c5a58d	7	0	40	0	1	3	3	2.2	2	18	Female
297	59a40cfc4c90fd1100c5a58d	8	0	41	0	1	3	3	2.2	2	18	Female
298	59a40cfc4c90fd1100c5a58d	9	0	42	0	1	3	3	2.2	2	18	Female
299	59a40cfc4c90fd1100c5a58d	10	100	34	0	1	3	3	2.2	2	18	Female
300	59a40cfc4c90fd1100c5a58d	11	100	38	0	1	3	3	2.2	2	18	Female
301	59a40cfc4c90fd1100c5a58d	12	90	35	0	1	3	3	2.2	2	18	Female
302	59a40cfc4c90fd1100c5a58d	13	40	40	0	1	3	3	2.2	2	18	Female
303	59a40cfc4c90fd1100c5a58d	14	100	43	0	1	3	3	2.2	2	18	Female
305	59a4a7814c90fd1100c5a71c	0	80	38	6	1	1	1	3.8	6	19	Female
306	59a4a7814c90fd1100c5a71c	1	90	42	6	1	1	1	3.8	6	19	Female
307	59a4a7814c90fd1100c5a71c	2	15	39	6	1	1	1	3.8	6	19	Female
308	59a4a7814c90fd1100c5a71c	3	4	35	6	1	1	1	3.8	6	19	Female
309	59a4a7814c90fd1100c5a71c	4	1	4	6	1	1	1	3.8	6	19	Female
310	59a4a7814c90fd1100c5a71c	5	0	3	6	1	1	1	3.8	6	19	Female
311	59a4a7814c90fd1100c5a71c	6	60	1	6	1	1	1	3.8	6	19	Female
312	59a4a7814c90fd1100c5a71c	7	5	44	6	1	1	1	3.8	6	19	Female
313	59a4a7814c90fd1100c5a71c	8	7	39	6	1	1	1	3.8	6	19	Female
314	59a4a7814c90fd1100c5a71c	9	3	34	6	1	1	1	3.8	6	19	Female
315	59a4a7814c90fd1100c5a71c	10	0	37	6	1	1	1	3.8	6	19	Female
316	59a4a7814c90fd1100c5a71c	11	50	40	6	1	1	1	3.8	6	19	Female
317	59a4a7814c90fd1100c5a71c	12	20	37	6	1	1	1	3.8	6	19	Female
318	59a4a7814c90fd1100c5a71c	13	7	34	6	1	1	1	3.8	6	19	Female
319	59a4a7814c90fd1100c5a71c	14	3	41	6	1	1	1	3.8	6	19	Female
321	59a4d9804c90fd1100c5a7e5	0	100	42	5	5	5	0	3.6	5	34	Female
322	59a4d9804c90fd1100c5a7e5	1	100	37	5	5	5	0	3.6	5	34	Female
323	59a4d9804c90fd1100c5a7e5	2	100	35	5	5	5	0	3.6	5	34	Female
324	59a4d9804c90fd1100c5a7e5	3	100	44	5	5	5	0	3.6	5	34	Female
325	59a4d9804c90fd1100c5a7e5	4	100	10	5	5	5	0	3.6	5	34	Female
326	59a4d9804c90fd1100c5a7e5	5	30	6	5	5	5	0	3.6	5	34	Female
327	59a4d9804c90fd1100c5a7e5	6	50	6	5	5	5	0	3.6	5	34	Female
328	59a4d9804c90fd1100c5a7e5	7	59	39	5	5	5	0	3.6	5	34	Female
329	59a4d9804c90fd1100c5a7e5	8	78	44	5	5	5	0	3.6	5	34	Female
330	59a4d9804c90fd1100c5a7e5	9	100	43	5	5	5	0	3.6	5	34	Female
331	59a4d9804c90fd1100c5a7e5	10	100	38	5	5	5	0	3.6	5	34	Female
332	59a4d9804c90fd1100c5a7e5	11	100	41	5	5	5	0	3.6	5	34	Female
333	59a4d9804c90fd1100c5a7e5	12	80	34	5	5	5	0	3.6	5	34	Female
334	59a4d9804c90fd1100c5a7e5	13	10	41	5	5	5	0	3.6	5	34	Female
335	59a4d9804c90fd1100c5a7e5	14	100	36	5	5	5	0	3.6	5	34	Female
337	59a4de3f4c90fd1100c5a848	0	100	40	0	1	2	1	2.2	3	19	Male
338	59a4de3f4c90fd1100c5a848	1	80	35	0	1	2	1	2.2	3	19	Male
339	59a4de3f4c90fd1100c5a848	2	20	44	0	1	2	1	2.2	3	19	Male
340	59a4de3f4c90fd1100c5a848	3	60	39	0	1	2	1	2.2	3	19	Male
341	59a4de3f4c90fd1100c5a848	4	40	0	0	1	2	1	2.2	3	19	Male
342	59a4de3f4c90fd1100c5a848	5	1	7	0	1	2	1	2.2	3	19	Male
343	59a4de3f4c90fd1100c5a848	6	0	4	0	1	2	1	2.2	3	19	Male
344	59a4de3f4c90fd1100c5a848	7	10	39	0	1	2	1	2.2	3	19	Male
345	59a4de3f4c90fd1100c5a848	8	50	41	0	1	2	1	2.2	3	19	Male
346	59a4de3f4c90fd1100c5a848	9	70	42	0	1	2	1	2.2	3	19	Male
347	59a4de3f4c90fd1100c5a848	10	90	34	0	1	2	1	2.2	3	19	Male
348	59a4de3f4c90fd1100c5a848	11	100	42	0	1	2	1	2.2	3	19	Male
349	59a4de3f4c90fd1100c5a848	12	100	41	0	1	2	1	2.2	3	19	Male
350	59a4de3f4c90fd1100c5a848	13	100	41	0	1	2	1	2.2	3	19	Male
351	59a4de3f4c90fd1100c5a848	14	69	43	0	1	2	1	2.2	3	19	Male
353	59a525f61be40e1100f60022	0	50	42	2	2	4	3	3.8	4	19	Female
354	59a525f61be40e1100f60022	1	60	38	2	2	4	3	3.8	4	19	Female
355	59a525f61be40e1100f60022	2	60	43	2	2	4	3	3.8	4	19	Female
356	59a525f61be40e1100f60022	3	65	38	2	2	4	3	3.8	4	19	Female
357	59a525f61be40e1100f60022	4	70	10	2	2	4	3	3.8	4	19	Female
358	59a525f61be40e1100f60022	5	20	8	2	2	4	3	3.8	4	19	Female
359	59a525f61be40e1100f60022	6	40	6	2	2	4	3	3.8	4	19	Female
360	59a525f61be40e1100f60022	7	3	39	2	2	4	3	3.8	4	19	Female
361	59a525f61be40e1100f60022	8	20	42	2	2	4	3	3.8	4	19	Female
362	59a525f61be40e1100f60022	9	40	40	2	2	4	3	3.8	4	19	Female
363	59a525f61be40e1100f60022	10	30	38	2	2	4	3	3.8	4	19	Female
364	59a525f61be40e1100f60022	11	50	44	2	2	4	3	3.8	4	19	Female
365	59a525f61be40e1100f60022	12	50	35	2	2	4	3	3.8	4	19	Female
366	59a525f61be40e1100f60022	13	55	43	2	2	4	3	3.8	4	19	Female
367	59a525f61be40e1100f60022	14	57	41	2	2	4	3	3.8	4	19	Female
369	59a53ae81be40e1100f600ed	0	100	34	0	1	2	2	2.8	2	18	Male
370	59a53ae81be40e1100f600ed	1	100	42	0	1	2	2	2.8	2	18	Male
371	59a53ae81be40e1100f600ed	2	1	35	0	1	2	2	2.8	2	18	Male
372	59a53ae81be40e1100f600ed	3	100	38	0	1	2	2	2.8	2	18	Male
373	59a53ae81be40e1100f600ed	4	100	3	0	1	2	2	2.8	2	18	Male
374	59a53ae81be40e1100f600ed	5	100	0	0	1	2	2	2.8	2	18	Male
375	59a53ae81be40e1100f600ed	6	0	6	0	1	2	2	2.8	2	18	Male
376	59a53ae81be40e1100f600ed	7	0	42	0	1	2	2	2.8	2	18	Male
377	59a53ae81be40e1100f600ed	8	100	44	0	1	2	2	2.8	2	18	Male
378	59a53ae81be40e1100f600ed	9	100	43	0	1	2	2	2.8	2	18	Male
379	59a53ae81be40e1100f600ed	10	95	37	0	1	2	2	2.8	2	18	Male
380	59a53ae81be40e1100f600ed	11	1	35	0	1	2	2	2.8	2	18	Male
381	59a53ae81be40e1100f600ed	12	100	39	0	1	2	2	2.8	2	18	Male
382	59a53ae81be40e1100f600ed	13	100	41	0	1	2	2	2.8	2	18	Male
383	59a53ae81be40e1100f600ed	14	100	41	0	1	2	2	2.8	2	18	Male
385	59a54f4b1be40e1100f601bb	0	90	42	1	1	1	0	2.8	2	18	Female
386	59a54f4b1be40e1100f601bb	1	100	35	1	1	1	0	2.8	2	18	Female
387	59a54f4b1be40e1100f601bb	2	24	37	1	1	1	0	2.8	2	18	Female
388	59a54f4b1be40e1100f601bb	3	20	36	1	1	1	0	2.8	2	18	Female
389	59a54f4b1be40e1100f601bb	4	1	6	1	1	1	0	2.8	2	18	Female
390	59a54f4b1be40e1100f601bb	5	1	0	1	1	1	0	2.8	2	18	Female
391	59a54f4b1be40e1100f601bb	6	1	5	1	1	1	0	2.8	2	18	Female
392	59a54f4b1be40e1100f601bb	7	2	40	1	1	1	0	2.8	2	18	Female
393	59a54f4b1be40e1100f601bb	8	3	44	1	1	1	0	2.8	2	18	Female
394	59a54f4b1be40e1100f601bb	9	5	43	1	1	1	0	2.8	2	18	Female
395	59a54f4b1be40e1100f601bb	10	7	36	1	1	1	0	2.8	2	18	Female
396	59a54f4b1be40e1100f601bb	11	9	35	1	1	1	0	2.8	2	18	Female
397	59a54f4b1be40e1100f601bb	12	10	35	1	1	1	0	2.8	2	18	Female
398	59a54f4b1be40e1100f601bb	13	12	43	1	1	1	0	2.8	2	18	Female
399	59a54f4b1be40e1100f601bb	14	13	43	1	1	1	0	2.8	2	18	Female
401	59a6391a1be40e1100f60282	0	60	35	1	4	5	2	3.2	6	19	Female
402	59a6391a1be40e1100f60282	1	42	43	1	4	5	2	3.2	6	19	Female
403	59a6391a1be40e1100f60282	2	56	41	1	4	5	2	3.2	6	19	Female
404	59a6391a1be40e1100f60282	3	77	35	1	4	5	2	3.2	6	19	Female
405	59a6391a1be40e1100f60282	4	79	2	1	4	5	2	3.2	6	19	Female
406	59a6391a1be40e1100f60282	5	5	2	1	4	5	2	3.2	6	19	Female
407	59a6391a1be40e1100f60282	6	15	4	1	4	5	2	3.2	6	19	Female
408	59a6391a1be40e1100f60282	7	55	37	1	4	5	2	3.2	6	19	Female
409	59a6391a1be40e1100f60282	8	47	41	1	4	5	2	3.2	6	19	Female
410	59a6391a1be40e1100f60282	9	63	35	1	4	5	2	3.2	6	19	Female
411	59a6391a1be40e1100f60282	10	71	44	1	4	5	2	3.2	6	19	Female
412	59a6391a1be40e1100f60282	11	100	34	1	4	5	2	3.2	6	19	Female
413	59a6391a1be40e1100f60282	12	76	43	1	4	5	2	3.2	6	19	Female
414	59a6391a1be40e1100f60282	13	54	39	1	4	5	2	3.2	6	19	Female
415	59a6391a1be40e1100f60282	14	21	37	1	4	5	2	3.2	6	19	Female
433	59a750334bade31100ee4414	0	20	36	2	1	3	0	2.4	5	18	Female
434	59a750334bade31100ee4414	1	40	34	2	1	3	0	2.4	5	18	Female
435	59a750334bade31100ee4414	2	3	42	2	1	3	0	2.4	5	18	Female
436	59a750334bade31100ee4414	3	11	37	2	1	3	0	2.4	5	18	Female
437	59a750334bade31100ee4414	4	12	2	2	1	3	0	2.4	5	18	Female
438	59a750334bade31100ee4414	5	15	10	2	1	3	0	2.4	5	18	Female
439	59a750334bade31100ee4414	6	10	1	2	1	3	0	2.4	5	18	Female
440	59a750334bade31100ee4414	7	12	35	2	1	3	0	2.4	5	18	Female
441	59a750334bade31100ee4414	8	19	34	2	1	3	0	2.4	5	18	Female
442	59a750334bade31100ee4414	9	12	43	2	1	3	0	2.4	5	18	Female
443	59a750334bade31100ee4414	10	18	36	2	1	3	0	2.4	5	18	Female
444	59a750334bade31100ee4414	11	15	38	2	1	3	0	2.4	5	18	Female
445	59a750334bade31100ee4414	12	11	42	2	1	3	0	2.4	5	18	Female
446	59a750334bade31100ee4414	13	22	41	2	1	3	0	2.4	5	18	Female
447	59a750334bade31100ee4414	14	13	35	2	1	3	0	2.4	5	18	Female
449	59a7601a4bade31100ee44db	0	40	34	7	2	2	0	3.8	5	20	Male
450	59a7601a4bade31100ee44db	1	95	37	7	2	2	0	3.8	5	20	Male
451	59a7601a4bade31100ee44db	2	100	35	7	2	2	0	3.8	5	20	Male
452	59a7601a4bade31100ee44db	3	95	41	7	2	2	0	3.8	5	20	Male
453	59a7601a4bade31100ee44db	4	100	3	7	2	2	0	3.8	5	20	Male
454	59a7601a4bade31100ee44db	5	9	3	7	2	2	0	3.8	5	20	Male
455	59a7601a4bade31100ee44db	6	50	6	7	2	2	0	3.8	5	20	Male
456	59a7601a4bade31100ee44db	7	25	38	7	2	2	0	3.8	5	20	Male
457	59a7601a4bade31100ee44db	8	50	42	7	2	2	0	3.8	5	20	Male
458	59a7601a4bade31100ee44db	9	50	44	7	2	2	0	3.8	5	20	Male
459	59a7601a4bade31100ee44db	10	50	41	7	2	2	0	3.8	5	20	Male
460	59a7601a4bade31100ee44db	11	50	43	7	2	2	0	3.8	5	20	Male
461	59a7601a4bade31100ee44db	12	50	41	7	2	2	0	3.8	5	20	Male
462	59a7601a4bade31100ee44db	13	50	37	7	2	2	0	3.8	5	20	Male
463	59a7601a4bade31100ee44db	14	25	35	7	2	2	0	3.8	5	20	Male
465	59a7b8474bade31100ee45a7	0	60	39	0	2	2	3	3.2	4	19	Male
466	59a7b8474bade31100ee45a7	1	80	44	0	2	2	3	3.2	4	19	Male
467	59a7b8474bade31100ee45a7	2	50	36	0	2	2	3	3.2	4	19	Male
468	59a7b8474bade31100ee45a7	3	100	35	0	2	2	3	3.2	4	19	Male
469	59a7b8474bade31100ee45a7	4	40	10	0	2	2	3	3.2	4	19	Male
470	59a7b8474bade31100ee45a7	5	2	3	0	2	2	3	3.2	4	19	Male
471	59a7b8474bade31100ee45a7	6	0	1	0	2	2	3	3.2	4	19	Male
472	59a7b8474bade31100ee45a7	7	40	34	0	2	2	3	3.2	4	19	Male
473	59a7b8474bade31100ee45a7	8	60	44	0	2	2	3	3.2	4	19	Male
474	59a7b8474bade31100ee45a7	9	80	41	0	2	2	3	3.2	4	19	Male
475	59a7b8474bade31100ee45a7	10	100	36	0	2	2	3	3.2	4	19	Male
476	59a7b8474bade31100ee45a7	11	30	34	0	2	2	3	3.2	4	19	Male
477	59a7b8474bade31100ee45a7	12	27	41	0	2	2	3	3.2	4	19	Male
478	59a7b8474bade31100ee45a7	13	6	38	0	2	2	3	3.2	4	19	Male
479	59a7b8474bade31100ee45a7	14	4	41	0	2	2	3	3.2	4	19	Male
481	59a7d7d12b7008110081e12d	0	50	43	0	2	3	1	2.4	1	20	Male
482	59a7d7d12b7008110081e12d	1	58	42	0	2	3	1	2.4	1	20	Male
483	59a7d7d12b7008110081e12d	2	60	37	0	2	3	1	2.4	1	20	Male
484	59a7d7d12b7008110081e12d	3	53	39	0	2	3	1	2.4	1	20	Male
485	59a7d7d12b7008110081e12d	4	54	8	0	2	3	1	2.4	1	20	Male
486	59a7d7d12b7008110081e12d	5	28	4	0	2	3	1	2.4	1	20	Male
487	59a7d7d12b7008110081e12d	6	37	1	0	2	3	1	2.4	1	20	Male
488	59a7d7d12b7008110081e12d	7	32	35	0	2	3	1	2.4	1	20	Male
489	59a7d7d12b7008110081e12d	8	100	38	0	2	3	1	2.4	1	20	Male
490	59a7d7d12b7008110081e12d	9	100	39	0	2	3	1	2.4	1	20	Male
491	59a7d7d12b7008110081e12d	10	100	42	0	2	3	1	2.4	1	20	Male
492	59a7d7d12b7008110081e12d	11	95	37	0	2	3	1	2.4	1	20	Male
493	59a7d7d12b7008110081e12d	12	55	35	0	2	3	1	2.4	1	20	Male
494	59a7d7d12b7008110081e12d	13	51	42	0	2	3	1	2.4	1	20	Male
495	59a7d7d12b7008110081e12d	14	89	42	0	2	3	1	2.4	1	20	Male
497	59a7ee4e2b7008110081e1f5	0	30	34	3	1	1	1	4	5	23	Female
498	59a7ee4e2b7008110081e1f5	1	24	42	3	1	1	1	4	5	23	Female
499	59a7ee4e2b7008110081e1f5	2	60	39	3	1	1	1	4	5	23	Female
500	59a7ee4e2b7008110081e1f5	3	12	35	3	1	1	1	4	5	23	Female
501	59a7ee4e2b7008110081e1f5	4	1	1	3	1	1	1	4	5	23	Female
502	59a7ee4e2b7008110081e1f5	5	45	8	3	1	1	1	4	5	23	Female
503	59a7ee4e2b7008110081e1f5	6	27	0	3	1	1	1	4	5	23	Female
504	59a7ee4e2b7008110081e1f5	7	92	34	3	1	1	1	4	5	23	Female
505	59a7ee4e2b7008110081e1f5	8	25	37	3	1	1	1	4	5	23	Female
506	59a7ee4e2b7008110081e1f5	9	2	42	3	1	1	1	4	5	23	Female
507	59a7ee4e2b7008110081e1f5	10	23	34	3	1	1	1	4	5	23	Female
508	59a7ee4e2b7008110081e1f5	11	23	38	3	1	1	1	4	5	23	Female
509	59a7ee4e2b7008110081e1f5	12	99	35	3	1	1	1	4	5	23	Female
510	59a7ee4e2b7008110081e1f5	13	45	43	3	1	1	1	4	5	23	Female
511	59a7ee4e2b7008110081e1f5	14	67	40	3	1	1	1	4	5	23	Female
513	59a8b1ed2b7008110081e2bf	0	20	40	1	1	3	1	2	3	18	Female
514	59a8b1ed2b7008110081e2bf	1	10	41	1	1	3	1	2	3	18	Female
515	59a8b1ed2b7008110081e2bf	2	10	44	1	1	3	1	2	3	18	Female
516	59a8b1ed2b7008110081e2bf	3	30	39	1	1	3	1	2	3	18	Female
517	59a8b1ed2b7008110081e2bf	4	12	0	1	1	3	1	2	3	18	Female
518	59a8b1ed2b7008110081e2bf	5	1	3	1	1	3	1	2	3	18	Female
519	59a8b1ed2b7008110081e2bf	6	10	5	1	1	3	1	2	3	18	Female
520	59a8b1ed2b7008110081e2bf	7	3	39	1	1	3	1	2	3	18	Female
521	59a8b1ed2b7008110081e2bf	8	12	41	1	1	3	1	2	3	18	Female
522	59a8b1ed2b7008110081e2bf	9	6	36	1	1	3	1	2	3	18	Female
523	59a8b1ed2b7008110081e2bf	10	20	43	1	1	3	1	2	3	18	Female
524	59a8b1ed2b7008110081e2bf	11	20	41	1	1	3	1	2	3	18	Female
525	59a8b1ed2b7008110081e2bf	12	20	41	1	1	3	1	2	3	18	Female
526	59a8b1ed2b7008110081e2bf	13	30	44	1	1	3	1	2	3	18	Female
527	59a8b1ed2b7008110081e2bf	14	40	39	1	1	3	1	2	3	18	Female
529	59a935a38b797c1100a75414	0	50	36	0	2	2	1	2.8	1	20	Female
530	59a935a38b797c1100a75414	1	80	43	0	2	2	1	2.8	1	20	Female
531	59a935a38b797c1100a75414	2	80	37	0	2	2	1	2.8	1	20	Female
532	59a935a38b797c1100a75414	3	95	44	0	2	2	1	2.8	1	20	Female
533	59a935a38b797c1100a75414	4	65	4	0	2	2	1	2.8	1	20	Female
534	59a935a38b797c1100a75414	5	50	0	0	2	2	1	2.8	1	20	Female
535	59a935a38b797c1100a75414	6	1	8	0	2	2	1	2.8	1	20	Female
536	59a935a38b797c1100a75414	7	10	36	0	2	2	1	2.8	1	20	Female
537	59a935a38b797c1100a75414	8	25	36	0	2	2	1	2.8	1	20	Female
538	59a935a38b797c1100a75414	9	50	44	0	2	2	1	2.8	1	20	Female
539	59a935a38b797c1100a75414	10	70	40	0	2	2	1	2.8	1	20	Female
540	59a935a38b797c1100a75414	11	80	43	0	2	2	1	2.8	1	20	Female
541	59a935a38b797c1100a75414	12	60	41	0	2	2	1	2.8	1	20	Female
542	59a935a38b797c1100a75414	13	60	37	0	2	2	1	2.8	1	20	Female
543	59a935a38b797c1100a75414	14	100	39	0	2	2	1	2.8	1	20	Female
545	59a93dc08b797c1100a754b0	0	50	43	4	3	3	3	4.6	6	19	Female
546	59a93dc08b797c1100a754b0	1	30	37	4	3	3	3	4.6	6	19	Female
547	59a93dc08b797c1100a754b0	2	25	39	4	3	3	3	4.6	6	19	Female
548	59a93dc08b797c1100a754b0	3	10	34	4	3	3	3	4.6	6	19	Female
549	59a93dc08b797c1100a754b0	4	15	2	4	3	3	3	4.6	6	19	Female
550	59a93dc08b797c1100a754b0	5	5	9	4	3	3	3	4.6	6	19	Female
551	59a93dc08b797c1100a754b0	6	10	4	4	3	3	3	4.6	6	19	Female
552	59a93dc08b797c1100a754b0	7	1	42	4	3	3	3	4.6	6	19	Female
553	59a93dc08b797c1100a754b0	8	5	42	4	3	3	3	4.6	6	19	Female
554	59a93dc08b797c1100a754b0	9	20	40	4	3	3	3	4.6	6	19	Female
555	59a93dc08b797c1100a754b0	10	5	34	4	3	3	3	4.6	6	19	Female
556	59a93dc08b797c1100a754b0	11	15	42	4	3	3	3	4.6	6	19	Female
557	59a93dc08b797c1100a754b0	12	6	35	4	3	3	3	4.6	6	19	Female
558	59a93dc08b797c1100a754b0	13	2	37	4	3	3	3	4.6	6	19	Female
559	59a93dc08b797c1100a754b0	14	20	34	4	3	3	3	4.6	6	19	Female
561	59a951b18b797c1100a755ab	0	50	37	7	3	3	0	4.2	5	18	Female
562	59a951b18b797c1100a755ab	1	40	40	7	3	3	0	4.2	5	18	Female
563	59a951b18b797c1100a755ab	2	30	40	7	3	3	0	4.2	5	18	Female
564	59a951b18b797c1100a755ab	3	30	44	7	3	3	0	4.2	5	18	Female
565	59a951b18b797c1100a755ab	4	100	0	7	3	3	0	4.2	5	18	Female
566	59a951b18b797c1100a755ab	5	0	7	7	3	3	0	4.2	5	18	Female
567	59a951b18b797c1100a755ab	6	20	7	7	3	3	0	4.2	5	18	Female
568	59a951b18b797c1100a755ab	7	30	42	7	3	3	0	4.2	5	18	Female
569	59a951b18b797c1100a755ab	8	40	34	7	3	3	0	4.2	5	18	Female
570	59a951b18b797c1100a755ab	9	10	44	7	3	3	0	4.2	5	18	Female
571	59a951b18b797c1100a755ab	10	50	39	7	3	3	0	4.2	5	18	Female
572	59a951b18b797c1100a755ab	11	0	44	7	3	3	0	4.2	5	18	Female
573	59a951b18b797c1100a755ab	12	0	43	7	3	3	0	4.2	5	18	Female
574	59a951b18b797c1100a755ab	13	0	35	7	3	3	0	4.2	5	18	Female
575	59a951b18b797c1100a755ab	14	100	37	7	3	3	0	4.2	5	18	Female
593	59aa01088b797c1100a7573d	0	69	35	0	3	3	0	3.6	2	21	Male
594	59aa01088b797c1100a7573d	1	69	41	0	3	3	0	3.6	2	21	Male
595	59aa01088b797c1100a7573d	2	60	42	0	3	3	0	3.6	2	21	Male
596	59aa01088b797c1100a7573d	3	76	42	0	3	3	0	3.6	2	21	Male
597	59aa01088b797c1100a7573d	4	47	2	0	3	3	0	3.6	2	21	Male
598	59aa01088b797c1100a7573d	5	100	8	0	3	3	0	3.6	2	21	Male
599	59aa01088b797c1100a7573d	6	11	5	0	3	3	0	3.6	2	21	Male
600	59aa01088b797c1100a7573d	7	33	41	0	3	3	0	3.6	2	21	Male
601	59aa01088b797c1100a7573d	8	14	39	0	3	3	0	3.6	2	21	Male
602	59aa01088b797c1100a7573d	9	42	43	0	3	3	0	3.6	2	21	Male
603	59aa01088b797c1100a7573d	10	88	38	0	3	3	0	3.6	2	21	Male
604	59aa01088b797c1100a7573d	11	0	35	0	3	3	0	3.6	2	21	Male
605	59aa01088b797c1100a7573d	12	69	41	0	3	3	0	3.6	2	21	Male
606	59aa01088b797c1100a7573d	13	55	35	0	3	3	0	3.6	2	21	Male
607	59aa01088b797c1100a7573d	14	13	40	0	3	3	0	3.6	2	21	Male
609	59aa1cb48b797c1100a75804	0	20	41	1	2	2	0	3	3	39	Male
610	59aa1cb48b797c1100a75804	1	50	43	1	2	2	0	3	3	39	Male
611	59aa1cb48b797c1100a75804	2	100	43	1	2	2	0	3	3	39	Male
612	59aa1cb48b797c1100a75804	3	80	35	1	2	2	0	3	3	39	Male
613	59aa1cb48b797c1100a75804	4	100	7	1	2	2	0	3	3	39	Male
614	59aa1cb48b797c1100a75804	5	20	6	1	2	2	0	3	3	39	Male
615	59aa1cb48b797c1100a75804	6	50	10	1	2	2	0	3	3	39	Male
616	59aa1cb48b797c1100a75804	7	5	35	1	2	2	0	3	3	39	Male
617	59aa1cb48b797c1100a75804	8	20	43	1	2	2	0	3	3	39	Male
618	59aa1cb48b797c1100a75804	9	10	40	1	2	2	0	3	3	39	Male
619	59aa1cb48b797c1100a75804	10	2	40	1	2	2	0	3	3	39	Male
620	59aa1cb48b797c1100a75804	11	20	36	1	2	2	0	3	3	39	Male
621	59aa1cb48b797c1100a75804	12	6	36	1	2	2	0	3	3	39	Male
622	59aa1cb48b797c1100a75804	13	10	40	1	2	2	0	3	3	39	Male
623	59aa1cb48b797c1100a75804	14	20	44	1	2	2	0	3	3	39	Male
625	59aa7e578b797c1100a758ce	0	20	44	0	1	1	0	2.6	1	19	Female
626	59aa7e578b797c1100a758ce	1	25	43	0	1	1	0	2.6	1	19	Female
627	59aa7e578b797c1100a758ce	2	30	34	0	1	1	0	2.6	1	19	Female
628	59aa7e578b797c1100a758ce	3	40	38	0	1	1	0	2.6	1	19	Female
629	59aa7e578b797c1100a758ce	4	5	2	0	1	1	0	2.6	1	19	Female
630	59aa7e578b797c1100a758ce	5	5	4	0	1	1	0	2.6	1	19	Female
631	59aa7e578b797c1100a758ce	6	1	6	0	1	1	0	2.6	1	19	Female
632	59aa7e578b797c1100a758ce	7	5	37	0	1	1	0	2.6	1	19	Female
633	59aa7e578b797c1100a758ce	8	4	39	0	1	1	0	2.6	1	19	Female
634	59aa7e578b797c1100a758ce	9	2	38	0	1	1	0	2.6	1	19	Female
635	59aa7e578b797c1100a758ce	10	1	43	0	1	1	0	2.6	1	19	Female
636	59aa7e578b797c1100a758ce	11	50	36	0	1	1	0	2.6	1	19	Female
637	59aa7e578b797c1100a758ce	12	1	39	0	1	1	0	2.6	1	19	Female
638	59aa7e578b797c1100a758ce	13	1	35	0	1	1	0	2.6	1	19	Female
639	59aa7e578b797c1100a758ce	14	2	36	0	1	1	0	2.6	1	19	Female
641	59aaaeed6812d11100f348f3	0	40	36	0	4	3	2	2	3	20	Male
642	59aaaeed6812d11100f348f3	1	50	37	0	4	3	2	2	3	20	Male
643	59aaaeed6812d11100f348f3	2	56	39	0	4	3	2	2	3	20	Male
644	59aaaeed6812d11100f348f3	3	70	39	0	4	3	2	2	3	20	Male
645	59aaaeed6812d11100f348f3	4	70	3	0	4	3	2	2	3	20	Male
646	59aaaeed6812d11100f348f3	5	2	9	0	4	3	2	2	3	20	Male
647	59aaaeed6812d11100f348f3	6	2	4	0	4	3	2	2	3	20	Male
648	59aaaeed6812d11100f348f3	7	10	38	0	4	3	2	2	3	20	Male
649	59aaaeed6812d11100f348f3	8	20	38	0	4	3	2	2	3	20	Male
650	59aaaeed6812d11100f348f3	9	15	41	0	4	3	2	2	3	20	Male
651	59aaaeed6812d11100f348f3	10	30	44	0	4	3	2	2	3	20	Male
652	59aaaeed6812d11100f348f3	11	50	35	0	4	3	2	2	3	20	Male
653	59aaaeed6812d11100f348f3	12	2	43	0	4	3	2	2	3	20	Male
654	59aaaeed6812d11100f348f3	13	30	34	0	4	3	2	2	3	20	Male
655	59aaaeed6812d11100f348f3	14	30	35	0	4	3	2	2	3	20	Male
657	59ab703c6812d11100f349ba	0	40	35	8	1	1	1	5	5	19	Female
658	59ab703c6812d11100f349ba	1	50	34	8	1	1	1	5	5	19	Female
659	59ab703c6812d11100f349ba	2	50	40	8	1	1	1	5	5	19	Female
660	59ab703c6812d11100f349ba	3	10	37	8	1	1	1	5	5	19	Female
661	59ab703c6812d11100f349ba	4	1	4	8	1	1	1	5	5	19	Female
662	59ab703c6812d11100f349ba	5	60	2	8	1	1	1	5	5	19	Female
663	59ab703c6812d11100f349ba	6	60	7	8	1	1	1	5	5	19	Female
664	59ab703c6812d11100f349ba	7	50	34	8	1	1	1	5	5	19	Female
665	59ab703c6812d11100f349ba	8	40	41	8	1	1	1	5	5	19	Female
666	59ab703c6812d11100f349ba	9	40	34	8	1	1	1	5	5	19	Female
667	59ab703c6812d11100f349ba	10	100	38	8	1	1	1	5	5	19	Female
668	59ab703c6812d11100f349ba	11	100	39	8	1	1	1	5	5	19	Female
669	59ab703c6812d11100f349ba	12	100	37	8	1	1	1	5	5	19	Female
670	59ab703c6812d11100f349ba	13	100	35	8	1	1	1	5	5	19	Female
671	59ab703c6812d11100f349ba	14	100	39	8	1	1	1	5	5	19	Female
673	59ac033d3cc9f41100b7dadb	0	30	43	2	2	4	0	3.2	2	19	Female
674	59ac033d3cc9f41100b7dadb	1	40	35	2	2	4	0	3.2	2	19	Female
675	59ac033d3cc9f41100b7dadb	2	20	44	2	2	4	0	3.2	2	19	Female
676	59ac033d3cc9f41100b7dadb	3	21	41	2	2	4	0	3.2	2	19	Female
677	59ac033d3cc9f41100b7dadb	4	15	4	2	2	4	0	3.2	2	19	Female
678	59ac033d3cc9f41100b7dadb	5	50	6	2	2	4	0	3.2	2	19	Female
679	59ac033d3cc9f41100b7dadb	6	1	8	2	2	4	0	3.2	2	19	Female
680	59ac033d3cc9f41100b7dadb	7	5	38	2	2	4	0	3.2	2	19	Female
681	59ac033d3cc9f41100b7dadb	8	0	42	2	2	4	0	3.2	2	19	Female
682	59ac033d3cc9f41100b7dadb	9	4	37	2	2	4	0	3.2	2	19	Female
683	59ac033d3cc9f41100b7dadb	10	5	35	2	2	4	0	3.2	2	19	Female
684	59ac033d3cc9f41100b7dadb	11	5	40	2	2	4	0	3.2	2	19	Female
685	59ac033d3cc9f41100b7dadb	12	6	39	2	2	4	0	3.2	2	19	Female
686	59ac033d3cc9f41100b7dadb	13	7	42	2	2	4	0	3.2	2	19	Female
687	59ac033d3cc9f41100b7dadb	14	10	34	2	2	4	0	3.2	2	19	Female
689	59acb075b2ae83110046ae91	0	35	34	3	3	4	3	2.4	4	18	Female
690	59acb075b2ae83110046ae91	1	40	43	3	3	4	3	2.4	4	18	Female
691	59acb075b2ae83110046ae91	2	50	36	3	3	4	3	2.4	4	18	Female
692	59acb075b2ae83110046ae91	3	40	37	3	3	4	3	2.4	4	18	Female
693	59acb075b2ae83110046ae91	4	45	10	3	3	4	3	2.4	4	18	Female
694	59acb075b2ae83110046ae91	5	14	7	3	3	4	3	2.4	4	18	Female
695	59acb075b2ae83110046ae91	6	28	5	3	3	4	3	2.4	4	18	Female
696	59acb075b2ae83110046ae91	7	16	34	3	3	4	3	2.4	4	18	Female
697	59acb075b2ae83110046ae91	8	30	39	3	3	4	3	2.4	4	18	Female
698	59acb075b2ae83110046ae91	9	36	40	3	3	4	3	2.4	4	18	Female
699	59acb075b2ae83110046ae91	10	33	42	3	3	4	3	2.4	4	18	Female
700	59acb075b2ae83110046ae91	11	25	43	3	3	4	3	2.4	4	18	Female
701	59acb075b2ae83110046ae91	12	30	36	3	3	4	3	2.4	4	18	Female
702	59acb075b2ae83110046ae91	13	28	39	3	3	4	3	2.4	4	18	Female
703	59acb075b2ae83110046ae91	14	32	38	3	3	4	3	2.4	4	18	Female
705	59acb84fb2ae83110046afb2	0	5	43	0	1	4	0	4	4	19	Female
706	59acb84fb2ae83110046afb2	1	1	35	0	1	4	0	4	4	19	Female
707	59acb84fb2ae83110046afb2	2	0	39	0	1	4	0	4	4	19	Female
708	59acb84fb2ae83110046afb2	3	50	44	0	1	4	0	4	4	19	Female
709	59acb84fb2ae83110046afb2	4	60	10	0	1	4	0	4	4	19	Female
710	59acb84fb2ae83110046afb2	5	12	9	0	1	4	0	4	4	19	Female
711	59acb84fb2ae83110046afb2	6	7	8	0	1	4	0	4	4	19	Female
712	59acb84fb2ae83110046afb2	7	36	38	0	1	4	0	4	4	19	Female
713	59acb84fb2ae83110046afb2	8	15	40	0	1	4	0	4	4	19	Female
714	59acb84fb2ae83110046afb2	9	17	41	0	1	4	0	4	4	19	Female
715	59acb84fb2ae83110046afb2	10	12	40	0	1	4	0	4	4	19	Female
716	59acb84fb2ae83110046afb2	11	4	43	0	1	4	0	4	4	19	Female
717	59acb84fb2ae83110046afb2	12	5	40	0	1	4	0	4	4	19	Female
718	59acb84fb2ae83110046afb2	13	1	38	0	1	4	0	4	4	19	Female
719	59acb84fb2ae83110046afb2	14	13	38	0	1	4	0	4	4	19	Female
721	59acc31fb2ae83110046b0ba	0	20	44	3	2	2	0	4	5	21	Female
722	59acc31fb2ae83110046b0ba	1	5	39	3	2	2	0	4	5	21	Female
723	59acc31fb2ae83110046b0ba	2	3	35	3	2	2	0	4	5	21	Female
724	59acc31fb2ae83110046b0ba	3	10	42	3	2	2	0	4	5	21	Female
725	59acc31fb2ae83110046b0ba	4	1	5	3	2	2	0	4	5	21	Female
726	59acc31fb2ae83110046b0ba	5	1	10	3	2	2	0	4	5	21	Female
727	59acc31fb2ae83110046b0ba	6	1	3	3	2	2	0	4	5	21	Female
728	59acc31fb2ae83110046b0ba	7	0	38	3	2	2	0	4	5	21	Female
729	59acc31fb2ae83110046b0ba	8	5	38	3	2	2	0	4	5	21	Female
730	59acc31fb2ae83110046b0ba	9	5	42	3	2	2	0	4	5	21	Female
731	59acc31fb2ae83110046b0ba	10	5	42	3	2	2	0	4	5	21	Female
732	59acc31fb2ae83110046b0ba	11	4	40	3	2	2	0	4	5	21	Female
733	59acc31fb2ae83110046b0ba	12	4	34	3	2	2	0	4	5	21	Female
734	59acc31fb2ae83110046b0ba	13	8	40	3	2	2	0	4	5	21	Female
735	59acc31fb2ae83110046b0ba	14	4	37	3	2	2	0	4	5	21	Female
737	59ad45f7b2ae83110046b189	0	34	37	0	1	4	3	2.8	2	20	Male
738	59ad45f7b2ae83110046b189	1	68	36	0	1	4	3	2.8	2	20	Male
739	59ad45f7b2ae83110046b189	2	60	38	0	1	4	3	2.8	2	20	Male
740	59ad45f7b2ae83110046b189	3	65	34	0	1	4	3	2.8	2	20	Male
741	59ad45f7b2ae83110046b189	4	70	3	0	1	4	3	2.8	2	20	Male
742	59ad45f7b2ae83110046b189	5	30	3	0	1	4	3	2.8	2	20	Male
743	59ad45f7b2ae83110046b189	6	40	1	0	1	4	3	2.8	2	20	Male
744	59ad45f7b2ae83110046b189	7	20	37	0	1	4	3	2.8	2	20	Male
745	59ad45f7b2ae83110046b189	8	22	38	0	1	4	3	2.8	2	20	Male
746	59ad45f7b2ae83110046b189	9	30	39	0	1	4	3	2.8	2	20	Male
747	59ad45f7b2ae83110046b189	10	40	36	0	1	4	3	2.8	2	20	Male
748	59ad45f7b2ae83110046b189	11	48	37	0	1	4	3	2.8	2	20	Male
749	59ad45f7b2ae83110046b189	12	58	40	0	1	4	3	2.8	2	20	Male
750	59ad45f7b2ae83110046b189	13	80	38	0	1	4	3	2.8	2	20	Male
751	59ad45f7b2ae83110046b189	14	100	37	0	1	4	3	2.8	2	20	Male
753	59af7dae01ffc21100a3b35a	0	20	37	0	4	3	2	2.2	0	19	Male
754	59af7dae01ffc21100a3b35a	1	45	37	0	4	3	2	2.2	0	19	Male
755	59af7dae01ffc21100a3b35a	2	32	35	0	4	3	2	2.2	0	19	Male
756	59af7dae01ffc21100a3b35a	3	43	40	0	4	3	2	2.2	0	19	Male
757	59af7dae01ffc21100a3b35a	4	56	3	0	4	3	2	2.2	0	19	Male
758	59af7dae01ffc21100a3b35a	5	15	7	0	4	3	2	2.2	0	19	Male
759	59af7dae01ffc21100a3b35a	6	21	3	0	4	3	2	2.2	0	19	Male
760	59af7dae01ffc21100a3b35a	7	1	39	0	4	3	2	2.2	0	19	Male
761	59af7dae01ffc21100a3b35a	8	12	43	0	4	3	2	2.2	0	19	Male
762	59af7dae01ffc21100a3b35a	9	100	40	0	4	3	2	2.2	0	19	Male
763	59af7dae01ffc21100a3b35a	10	44	40	0	4	3	2	2.2	0	19	Male
764	59af7dae01ffc21100a3b35a	11	11	36	0	4	3	2	2.2	0	19	Male
765	59af7dae01ffc21100a3b35a	12	34	38	0	4	3	2	2.2	0	19	Male
766	59af7dae01ffc21100a3b35a	13	88	42	0	4	3	2	2.2	0	19	Male
767	59af7dae01ffc21100a3b35a	14	12	43	0	4	3	2	2.2	0	19	Male
769	59afd00501ffc21100a3b421	0	60	41	2	4	3	2	2.4	5	19	Female
770	59afd00501ffc21100a3b421	1	80	36	2	4	3	2	2.4	5	19	Female
771	59afd00501ffc21100a3b421	2	75	41	2	4	3	2	2.4	5	19	Female
772	59afd00501ffc21100a3b421	3	30	42	2	4	3	2	2.4	5	19	Female
773	59afd00501ffc21100a3b421	4	54	0	2	4	3	2	2.4	5	19	Female
774	59afd00501ffc21100a3b421	5	80	7	2	4	3	2	2.4	5	19	Female
775	59afd00501ffc21100a3b421	6	10	2	2	4	3	2	2.4	5	19	Female
776	59afd00501ffc21100a3b421	7	20	39	2	4	3	2	2.4	5	19	Female
777	59afd00501ffc21100a3b421	8	32	44	2	4	3	2	2.4	5	19	Female
778	59afd00501ffc21100a3b421	9	45	40	2	4	3	2	2.4	5	19	Female
779	59afd00501ffc21100a3b421	10	52	37	2	4	3	2	2.4	5	19	Female
780	59afd00501ffc21100a3b421	11	25	34	2	4	3	2	2.4	5	19	Female
781	59afd00501ffc21100a3b421	12	26	34	2	4	3	2	2.4	5	19	Female
782	59afd00501ffc21100a3b421	13	38	34	2	4	3	2	2.4	5	19	Female
783	59afd00501ffc21100a3b421	14	17	39	2	4	3	2	2.4	5	19	Female
785	59afd5e601ffc21100a3b484	0	70	41	0	1	3	0	2.6	4	19	Female
786	59afd5e601ffc21100a3b484	1	50	37	0	1	3	0	2.6	4	19	Female
787	59afd5e601ffc21100a3b484	2	80	41	0	1	3	0	2.6	4	19	Female
788	59afd5e601ffc21100a3b484	3	50	39	0	1	3	0	2.6	4	19	Female
789	59afd5e601ffc21100a3b484	4	60	5	0	1	3	0	2.6	4	19	Female
790	59afd5e601ffc21100a3b484	5	70	10	0	1	3	0	2.6	4	19	Female
791	59afd5e601ffc21100a3b484	6	80	3	0	1	3	0	2.6	4	19	Female
792	59afd5e601ffc21100a3b484	7	100	44	0	1	3	0	2.6	4	19	Female
793	59afd5e601ffc21100a3b484	8	95	42	0	1	3	0	2.6	4	19	Female
794	59afd5e601ffc21100a3b484	9	60	42	0	1	3	0	2.6	4	19	Female
795	59afd5e601ffc21100a3b484	10	0	44	0	1	3	0	2.6	4	19	Female
796	59afd5e601ffc21100a3b484	11	100	38	0	1	3	0	2.6	4	19	Female
797	59afd5e601ffc21100a3b484	12	70	44	0	1	3	0	2.6	4	19	Female
798	59afd5e601ffc21100a3b484	13	100	42	0	1	3	0	2.6	4	19	Female
799	59afd5e601ffc21100a3b484	14	0	41	0	1	3	0	2.6	4	19	Female
801	59b0010501ffc21100a3b5b5	0	70	42	0	3	2	2	2.2	4	20	Female
802	59b0010501ffc21100a3b5b5	1	60	40	0	3	2	2	2.2	4	20	Female
803	59b0010501ffc21100a3b5b5	2	80	39	0	3	2	2	2.2	4	20	Female
804	59b0010501ffc21100a3b5b5	3	30	38	0	3	2	2	2.2	4	20	Female
805	59b0010501ffc21100a3b5b5	4	30	0	0	3	2	2	2.2	4	20	Female
806	59b0010501ffc21100a3b5b5	5	0	9	0	3	2	2	2.2	4	20	Female
807	59b0010501ffc21100a3b5b5	6	40	3	0	3	2	2	2.2	4	20	Female
808	59b0010501ffc21100a3b5b5	7	30	40	0	3	2	2	2.2	4	20	Female
809	59b0010501ffc21100a3b5b5	8	30	39	0	3	2	2	2.2	4	20	Female
810	59b0010501ffc21100a3b5b5	9	20	43	0	3	2	2	2.2	4	20	Female
811	59b0010501ffc21100a3b5b5	10	26	34	0	3	2	2	2.2	4	20	Female
812	59b0010501ffc21100a3b5b5	11	30	34	0	3	2	2	2.2	4	20	Female
813	59b0010501ffc21100a3b5b5	12	30	42	0	3	2	2	2.2	4	20	Female
814	59b0010501ffc21100a3b5b5	13	39	36	0	3	2	2	2.2	4	20	Female
815	59b0010501ffc21100a3b5b5	14	43	40	0	3	2	2	2.2	4	20	Female
817	59b0b845c8e9751100db4a70	0	5	35	3	1	5	3	5	3	46	Female
818	59b0b845c8e9751100db4a70	1	5	37	3	1	5	3	5	3	46	Female
819	59b0b845c8e9751100db4a70	2	5	40	3	1	5	3	5	3	46	Female
820	59b0b845c8e9751100db4a70	3	5	41	3	1	5	3	5	3	46	Female
821	59b0b845c8e9751100db4a70	4	5	10	3	1	5	3	5	3	46	Female
822	59b0b845c8e9751100db4a70	5	97	1	3	1	5	3	5	3	46	Female
823	59b0b845c8e9751100db4a70	6	5	5	3	1	5	3	5	3	46	Female
824	59b0b845c8e9751100db4a70	7	1	42	3	1	5	3	5	3	46	Female
825	59b0b845c8e9751100db4a70	8	95	34	3	1	5	3	5	3	46	Female
826	59b0b845c8e9751100db4a70	9	95	37	3	1	5	3	5	3	46	Female
827	59b0b845c8e9751100db4a70	10	5	41	3	1	5	3	5	3	46	Female
828	59b0b845c8e9751100db4a70	11	95	39	3	1	5	3	5	3	46	Female
829	59b0b845c8e9751100db4a70	12	95	38	3	1	5	3	5	3	46	Female
830	59b0b845c8e9751100db4a70	13	2	40	3	1	5	3	5	3	46	Female
831	59b0b845c8e9751100db4a70	14	1	39	3	1	5	3	5	3	46	Female
833	59b0f805c8e9751100db4bb9	0	50	44	5	3	3	0	4.8	5	22	Male
834	59b0f805c8e9751100db4bb9	1	10	43	5	3	3	0	4.8	5	22	Male
835	59b0f805c8e9751100db4bb9	2	5	36	5	3	3	0	4.8	5	22	Male
836	59b0f805c8e9751100db4bb9	3	25	38	5	3	3	0	4.8	5	22	Male
837	59b0f805c8e9751100db4bb9	4	100	7	5	3	3	0	4.8	5	22	Male
838	59b0f805c8e9751100db4bb9	5	1	8	5	3	3	0	4.8	5	22	Male
839	59b0f805c8e9751100db4bb9	6	50	1	5	3	3	0	4.8	5	22	Male
840	59b0f805c8e9751100db4bb9	7	2	37	5	3	3	0	4.8	5	22	Male
841	59b0f805c8e9751100db4bb9	8	50	44	5	3	3	0	4.8	5	22	Male
842	59b0f805c8e9751100db4bb9	9	100	41	5	3	3	0	4.8	5	22	Male
843	59b0f805c8e9751100db4bb9	10	23	41	5	3	3	0	4.8	5	22	Male
844	59b0f805c8e9751100db4bb9	11	100	40	5	3	3	0	4.8	5	22	Male
845	59b0f805c8e9751100db4bb9	12	100	41	5	3	3	0	4.8	5	22	Male
846	59b0f805c8e9751100db4bb9	13	100	38	5	3	3	0	4.8	5	22	Male
847	59b0f805c8e9751100db4bb9	14	14	39	5	3	3	0	4.8	5	22	Male
865	59b211b63b57651100823ed7	0	50	38	6	1	3	1	3.8	4	18	Female
866	59b211b63b57651100823ed7	1	60	37	6	1	3	1	3.8	4	18	Female
867	59b211b63b57651100823ed7	2	40	36	6	1	3	1	3.8	4	18	Female
868	59b211b63b57651100823ed7	3	64	38	6	1	3	1	3.8	4	18	Female
869	59b211b63b57651100823ed7	4	40	8	6	1	3	1	3.8	4	18	Female
870	59b211b63b57651100823ed7	5	20	6	6	1	3	1	3.8	4	18	Female
871	59b211b63b57651100823ed7	6	5	10	6	1	3	1	3.8	4	18	Female
872	59b211b63b57651100823ed7	7	30	36	6	1	3	1	3.8	4	18	Female
873	59b211b63b57651100823ed7	8	3	34	6	1	3	1	3.8	4	18	Female
874	59b211b63b57651100823ed7	9	90	43	6	1	3	1	3.8	4	18	Female
875	59b211b63b57651100823ed7	10	50	44	6	1	3	1	3.8	4	18	Female
876	59b211b63b57651100823ed7	11	30	35	6	1	3	1	3.8	4	18	Female
877	59b211b63b57651100823ed7	12	90	43	6	1	3	1	3.8	4	18	Female
878	59b211b63b57651100823ed7	13	100	40	6	1	3	1	3.8	4	18	Female
879	59b211b63b57651100823ed7	14	100	35	6	1	3	1	3.8	4	18	Female
881	59b225d13b57651100823fab	0	50	38	5	4	3	1	3.8	4	20	Female
882	59b225d13b57651100823fab	1	58	37	5	4	3	1	3.8	4	20	Female
883	59b225d13b57651100823fab	2	60	37	5	4	3	1	3.8	4	20	Female
884	59b225d13b57651100823fab	3	49	43	5	4	3	1	3.8	4	20	Female
885	59b225d13b57651100823fab	4	61	5	5	4	3	1	3.8	4	20	Female
886	59b225d13b57651100823fab	5	40	3	5	4	3	1	3.8	4	20	Female
887	59b225d13b57651100823fab	6	30	8	5	4	3	1	3.8	4	20	Female
888	59b225d13b57651100823fab	7	8	40	5	4	3	1	3.8	4	20	Female
889	59b225d13b57651100823fab	8	16	36	5	4	3	1	3.8	4	20	Female
890	59b225d13b57651100823fab	9	18	35	5	4	3	1	3.8	4	20	Female
891	59b225d13b57651100823fab	10	20	41	5	4	3	1	3.8	4	20	Female
892	59b225d13b57651100823fab	11	29	35	5	4	3	1	3.8	4	20	Female
893	59b225d13b57651100823fab	12	35	40	5	4	3	1	3.8	4	20	Female
894	59b225d13b57651100823fab	13	45	36	5	4	3	1	3.8	4	20	Female
895	59b225d13b57651100823fab	14	50	43	5	4	3	1	3.8	4	20	Female
897	59b238da3b5765110082407a	0	60	36	1	4	3	NA	3.8	4	18	Female
898	59b238da3b5765110082407a	1	40	40	1	4	3	NA	3.8	4	18	Female
899	59b238da3b5765110082407a	2	1	35	1	4	3	NA	3.8	4	18	Female
900	59b238da3b5765110082407a	3	24	44	1	4	3	NA	3.8	4	18	Female
901	59b238da3b5765110082407a	4	20	7	1	4	3	NA	3.8	4	18	Female
902	59b238da3b5765110082407a	5	22	2	1	4	3	NA	3.8	4	18	Female
903	59b238da3b5765110082407a	6	14	0	1	4	3	NA	3.8	4	18	Female
904	59b238da3b5765110082407a	7	0	43	1	4	3	NA	3.8	4	18	Female
905	59b238da3b5765110082407a	8	91	37	1	4	3	NA	3.8	4	18	Female
906	59b238da3b5765110082407a	9	61	40	1	4	3	NA	3.8	4	18	Female
907	59b238da3b5765110082407a	10	63	39	1	4	3	NA	3.8	4	18	Female
908	59b238da3b5765110082407a	11	61	34	1	4	3	NA	3.8	4	18	Female
909	59b238da3b5765110082407a	12	59	42	1	4	3	NA	3.8	4	18	Female
910	59b238da3b5765110082407a	13	59	39	1	4	3	NA	3.8	4	18	Female
911	59b238da3b5765110082407a	14	59	41	1	4	3	NA	3.8	4	18	Female
913	59b2451f3b57651100824144	0	50	40	0	2	4	0	3	3	18	Female
914	59b2451f3b57651100824144	1	20	41	0	2	4	0	3	3	18	Female
915	59b2451f3b57651100824144	2	100	35	0	2	4	0	3	3	18	Female
916	59b2451f3b57651100824144	3	100	41	0	2	4	0	3	3	18	Female
917	59b2451f3b57651100824144	4	35	8	0	2	4	0	3	3	18	Female
918	59b2451f3b57651100824144	5	73	10	0	2	4	0	3	3	18	Female
919	59b2451f3b57651100824144	6	49	9	0	2	4	0	3	3	18	Female
920	59b2451f3b57651100824144	7	64	34	0	2	4	0	3	3	18	Female
921	59b2451f3b57651100824144	8	100	40	0	2	4	0	3	3	18	Female
922	59b2451f3b57651100824144	9	100	34	0	2	4	0	3	3	18	Female
923	59b2451f3b57651100824144	10	100	34	0	2	4	0	3	3	18	Female
924	59b2451f3b57651100824144	11	1	36	0	2	4	0	3	3	18	Female
925	59b2451f3b57651100824144	12	4	43	0	2	4	0	3	3	18	Female
926	59b2451f3b57651100824144	13	30	38	0	2	4	0	3	3	18	Female
927	59b2451f3b57651100824144	14	100	40	0	2	4	0	3	3	18	Female
929	59b3e5b5c4306c11003e723d	0	20	43	3	2	2	3	3.4	4	24	Female
930	59b3e5b5c4306c11003e723d	1	10	37	3	2	2	3	3.4	4	24	Female
931	59b3e5b5c4306c11003e723d	2	15	40	3	2	2	3	3.4	4	24	Female
932	59b3e5b5c4306c11003e723d	3	22	40	3	2	2	3	3.4	4	24	Female
933	59b3e5b5c4306c11003e723d	4	5	4	3	2	2	3	3.4	4	24	Female
934	59b3e5b5c4306c11003e723d	5	1	1	3	2	2	3	3.4	4	24	Female
935	59b3e5b5c4306c11003e723d	6	11	10	3	2	2	3	3.4	4	24	Female
936	59b3e5b5c4306c11003e723d	7	4	41	3	2	2	3	3.4	4	24	Female
937	59b3e5b5c4306c11003e723d	8	7	37	3	2	2	3	3.4	4	24	Female
938	59b3e5b5c4306c11003e723d	9	9	37	3	2	2	3	3.4	4	24	Female
939	59b3e5b5c4306c11003e723d	10	2	36	3	2	2	3	3.4	4	24	Female
940	59b3e5b5c4306c11003e723d	11	1	35	3	2	2	3	3.4	4	24	Female
941	59b3e5b5c4306c11003e723d	12	55	36	3	2	2	3	3.4	4	24	Female
942	59b3e5b5c4306c11003e723d	13	4	44	3	2	2	3	3.4	4	24	Female
943	59b3e5b5c4306c11003e723d	14	6	40	3	2	2	3	3.4	4	24	Female
945	59b4aee0de00ea1100651366	0	50	35	0	NA	NA	3	2.2	0	19	Male
946	59b4aee0de00ea1100651366	1	60	35	0	NA	NA	3	2.2	0	19	Male
947	59b4aee0de00ea1100651366	2	100	43	0	NA	NA	3	2.2	0	19	Male
948	59b4aee0de00ea1100651366	3	50	36	0	NA	NA	3	2.2	0	19	Male
949	59b4aee0de00ea1100651366	4	60	7	0	NA	NA	3	2.2	0	19	Male
950	59b4aee0de00ea1100651366	5	0	3	0	NA	NA	3	2.2	0	19	Male
951	59b4aee0de00ea1100651366	6	50	10	0	NA	NA	3	2.2	0	19	Male
952	59b4aee0de00ea1100651366	7	0	39	0	NA	NA	3	2.2	0	19	Male
953	59b4aee0de00ea1100651366	8	0	42	0	NA	NA	3	2.2	0	19	Male
954	59b4aee0de00ea1100651366	9	20	40	0	NA	NA	3	2.2	0	19	Male
955	59b4aee0de00ea1100651366	10	10	43	0	NA	NA	3	2.2	0	19	Male
956	59b4aee0de00ea1100651366	11	0	43	0	NA	NA	3	2.2	0	19	Male
957	59b4aee0de00ea1100651366	12	0	37	0	NA	NA	3	2.2	0	19	Male
958	59b4aee0de00ea1100651366	13	0	37	0	NA	NA	3	2.2	0	19	Male
959	59b4aee0de00ea1100651366	14	50	35	0	NA	NA	3	2.2	0	19	Male
961	59b4bac8de00ea1100651431	0	50	40	0	4	3	3	2.2	0	19	Male
962	59b4bac8de00ea1100651431	1	80	44	0	4	3	3	2.2	0	19	Male
963	59b4bac8de00ea1100651431	2	100	37	0	4	3	3	2.2	0	19	Male
964	59b4bac8de00ea1100651431	3	100	38	0	4	3	3	2.2	0	19	Male
965	59b4bac8de00ea1100651431	4	100	2	0	4	3	3	2.2	0	19	Male
966	59b4bac8de00ea1100651431	5	0	3	0	4	3	3	2.2	0	19	Male
967	59b4bac8de00ea1100651431	6	30	6	0	4	3	3	2.2	0	19	Male
968	59b4bac8de00ea1100651431	7	0	40	0	4	3	3	2.2	0	19	Male
969	59b4bac8de00ea1100651431	8	10	37	0	4	3	3	2.2	0	19	Male
970	59b4bac8de00ea1100651431	9	30	40	0	4	3	3	2.2	0	19	Male
971	59b4bac8de00ea1100651431	10	50	38	0	4	3	3	2.2	0	19	Male
972	59b4bac8de00ea1100651431	11	75	34	0	4	3	3	2.2	0	19	Male
973	59b4bac8de00ea1100651431	12	100	39	0	4	3	3	2.2	0	19	Male
974	59b4bac8de00ea1100651431	13	100	36	0	4	3	3	2.2	0	19	Male
975	59b4bac8de00ea1100651431	14	90	42	0	4	3	3	2.2	0	19	Male
977	59b4d294de00ea11006514fd	0	50	42	3	1	1	2	3.2	5	18	Female
978	59b4d294de00ea11006514fd	1	40	41	3	1	1	2	3.2	5	18	Female
979	59b4d294de00ea11006514fd	2	45	38	3	1	1	2	3.2	5	18	Female
980	59b4d294de00ea11006514fd	3	20	44	3	1	1	2	3.2	5	18	Female
981	59b4d294de00ea11006514fd	4	20	4	3	1	1	2	3.2	5	18	Female
982	59b4d294de00ea11006514fd	5	2	2	3	1	1	2	3.2	5	18	Female
983	59b4d294de00ea11006514fd	6	98	8	3	1	1	2	3.2	5	18	Female
984	59b4d294de00ea11006514fd	7	26	35	3	1	1	2	3.2	5	18	Female
985	59b4d294de00ea11006514fd	8	51	39	3	1	1	2	3.2	5	18	Female
986	59b4d294de00ea11006514fd	9	93	36	3	1	1	2	3.2	5	18	Female
987	59b4d294de00ea11006514fd	10	100	34	3	1	1	2	3.2	5	18	Female
988	59b4d294de00ea11006514fd	11	52	40	3	1	1	2	3.2	5	18	Female
989	59b4d294de00ea11006514fd	12	22	43	3	1	1	2	3.2	5	18	Female
990	59b4d294de00ea11006514fd	13	38	37	3	1	1	2	3.2	5	18	Female
991	59b4d294de00ea11006514fd	14	72	40	3	1	1	2	3.2	5	18	Female
993	59b72772a0fea711006d8f48	0	50	38	2	2	2	0	4	3	19	Female
994	59b72772a0fea711006d8f48	1	74	43	2	2	2	0	4	3	19	Female
995	59b72772a0fea711006d8f48	2	30	38	2	2	2	0	4	3	19	Female
996	59b72772a0fea711006d8f48	3	60	36	2	2	2	0	4	3	19	Female
997	59b72772a0fea711006d8f48	4	45	2	2	2	2	0	4	3	19	Female
998	59b72772a0fea711006d8f48	5	20	6	2	2	2	0	4	3	19	Female
999	59b72772a0fea711006d8f48	6	58	5	2	2	2	0	4	3	19	Female
1000	59b72772a0fea711006d8f48	7	34	39	2	2	2	0	4	3	19	Female
1001	59b72772a0fea711006d8f48	8	28	44	2	2	2	0	4	3	19	Female
1002	59b72772a0fea711006d8f48	9	62	38	2	2	2	0	4	3	19	Female
1003	59b72772a0fea711006d8f48	10	32	39	2	2	2	0	4	3	19	Female
1004	59b72772a0fea711006d8f48	11	27	35	2	2	2	0	4	3	19	Female
1005	59b72772a0fea711006d8f48	12	46	43	2	2	2	0	4	3	19	Female
1006	59b72772a0fea711006d8f48	13	37	34	2	2	2	0	4	3	19	Female
1007	59b72772a0fea711006d8f48	14	84	42	2	2	2	0	4	3	19	Female
1009	59b73de7a0fea711006d9050	0	100	37	0	1	1	1	3	2	18	Male
1010	59b73de7a0fea711006d9050	1	100	41	0	1	1	1	3	2	18	Male
1011	59b73de7a0fea711006d9050	2	1	40	0	1	1	1	3	2	18	Male
1012	59b73de7a0fea711006d9050	3	100	36	0	1	1	1	3	2	18	Male
1013	59b73de7a0fea711006d9050	4	10	1	0	1	1	1	3	2	18	Male
1014	59b73de7a0fea711006d9050	5	5	5	0	1	1	1	3	2	18	Male
1015	59b73de7a0fea711006d9050	6	0	3	0	1	1	1	3	2	18	Male
1016	59b73de7a0fea711006d9050	7	1	38	0	1	1	1	3	2	18	Male
1017	59b73de7a0fea711006d9050	8	100	36	0	1	1	1	3	2	18	Male
1018	59b73de7a0fea711006d9050	9	100	43	0	1	1	1	3	2	18	Male
1019	59b73de7a0fea711006d9050	10	10	41	0	1	1	1	3	2	18	Male
1020	59b73de7a0fea711006d9050	11	0	41	0	1	1	1	3	2	18	Male
1021	59b73de7a0fea711006d9050	12	0	35	0	1	1	1	3	2	18	Male
1022	59b73de7a0fea711006d9050	13	0	38	0	1	1	1	3	2	18	Male
1023	59b73de7a0fea711006d9050	14	90	42	0	1	1	1	3	2	18	Male
1025	59b8a791308abf1100b42a12	0	20	43	4	1	3	0	4.2	4	19	Female
1026	59b8a791308abf1100b42a12	1	50	35	4	1	3	0	4.2	4	19	Female
1027	59b8a791308abf1100b42a12	2	20	38	4	1	3	0	4.2	4	19	Female
1028	59b8a791308abf1100b42a12	3	50	41	4	1	3	0	4.2	4	19	Female
1029	59b8a791308abf1100b42a12	4	65	6	4	1	3	0	4.2	4	19	Female
1030	59b8a791308abf1100b42a12	5	2	0	4	1	3	0	4.2	4	19	Female
1031	59b8a791308abf1100b42a12	6	0	8	4	1	3	0	4.2	4	19	Female
1032	59b8a791308abf1100b42a12	7	3	34	4	1	3	0	4.2	4	19	Female
1033	59b8a791308abf1100b42a12	8	5	43	4	1	3	0	4.2	4	19	Female
1034	59b8a791308abf1100b42a12	9	10	44	4	1	3	0	4.2	4	19	Female
1035	59b8a791308abf1100b42a12	10	0	36	4	1	3	0	4.2	4	19	Female
1036	59b8a791308abf1100b42a12	11	15	36	4	1	3	0	4.2	4	19	Female
1037	59b8a791308abf1100b42a12	12	20	37	4	1	3	0	4.2	4	19	Female
1038	59b8a791308abf1100b42a12	13	21	43	4	1	3	0	4.2	4	19	Female
1039	59b8a791308abf1100b42a12	14	50	38	4	1	3	0	4.2	4	19	Female
1041	59b91188308abf1100b42b99	0	15	42	0	4	5	0	2.2	2	27	Male
1042	59b91188308abf1100b42b99	1	19	39	0	4	5	0	2.2	2	27	Male
1043	59b91188308abf1100b42b99	2	15	40	0	4	5	0	2.2	2	27	Male
1044	59b91188308abf1100b42b99	3	25	34	0	4	5	0	2.2	2	27	Male
1045	59b91188308abf1100b42b99	4	17	3	0	4	5	0	2.2	2	27	Male
1046	59b91188308abf1100b42b99	5	5	4	0	4	5	0	2.2	2	27	Male
1047	59b91188308abf1100b42b99	6	2	9	0	4	5	0	2.2	2	27	Male
1048	59b91188308abf1100b42b99	7	5	41	0	4	5	0	2.2	2	27	Male
1049	59b91188308abf1100b42b99	8	7	42	0	4	5	0	2.2	2	27	Male
1050	59b91188308abf1100b42b99	9	9	40	0	4	5	0	2.2	2	27	Male
1051	59b91188308abf1100b42b99	10	11	38	0	4	5	0	2.2	2	27	Male
1052	59b91188308abf1100b42b99	11	13	44	0	4	5	0	2.2	2	27	Male
1053	59b91188308abf1100b42b99	12	17	35	0	4	5	0	2.2	2	27	Male
1054	59b91188308abf1100b42b99	13	18	38	0	4	5	0	2.2	2	27	Male
1055	59b91188308abf1100b42b99	14	19	34	0	4	5	0	2.2	2	27	Male
1057	59b9b9525712b21100377d12	0	25	40	8	2	2	0	4.4	5	18	Male
1058	59b9b9525712b21100377d12	1	15	44	8	2	2	0	4.4	5	18	Male
1059	59b9b9525712b21100377d12	2	5	41	8	2	2	0	4.4	5	18	Male
1060	59b9b9525712b21100377d12	3	20	44	8	2	2	0	4.4	5	18	Male
1061	59b9b9525712b21100377d12	4	6	9	8	2	2	0	4.4	5	18	Male
1062	59b9b9525712b21100377d12	5	8	5	8	2	2	0	4.4	5	18	Male
1063	59b9b9525712b21100377d12	6	5	7	8	2	2	0	4.4	5	18	Male
1064	59b9b9525712b21100377d12	7	50	44	8	2	2	0	4.4	5	18	Male
1065	59b9b9525712b21100377d12	8	45	37	8	2	2	0	4.4	5	18	Male
1066	59b9b9525712b21100377d12	9	40	37	8	2	2	0	4.4	5	18	Male
1067	59b9b9525712b21100377d12	10	10	36	8	2	2	0	4.4	5	18	Male
1068	59b9b9525712b21100377d12	11	5	41	8	2	2	0	4.4	5	18	Male
1069	59b9b9525712b21100377d12	12	67	37	8	2	2	0	4.4	5	18	Male
1070	59b9b9525712b21100377d12	13	14	41	8	2	2	0	4.4	5	18	Male
1071	59b9b9525712b21100377d12	14	56	36	8	2	2	0	4.4	5	18	Male
1073	59baf968d4d82011006d1bdf	0	30	44	0	1	2	2	3.2	2	20	Female
1074	59baf968d4d82011006d1bdf	1	45	35	0	1	2	2	3.2	2	20	Female
1075	59baf968d4d82011006d1bdf	2	60	43	0	1	2	2	3.2	2	20	Female
1076	59baf968d4d82011006d1bdf	3	80	42	0	1	2	2	3.2	2	20	Female
1077	59baf968d4d82011006d1bdf	4	80	6	0	1	2	2	3.2	2	20	Female
1078	59baf968d4d82011006d1bdf	5	2	2	0	1	2	2	3.2	2	20	Female
1079	59baf968d4d82011006d1bdf	6	40	5	0	1	2	2	3.2	2	20	Female
1080	59baf968d4d82011006d1bdf	7	3	35	0	1	2	2	3.2	2	20	Female
1081	59baf968d4d82011006d1bdf	8	20	36	0	1	2	2	3.2	2	20	Female
1082	59baf968d4d82011006d1bdf	9	1	44	0	1	2	2	3.2	2	20	Female
1083	59baf968d4d82011006d1bdf	10	20	44	0	1	2	2	3.2	2	20	Female
1084	59baf968d4d82011006d1bdf	11	30	39	0	1	2	2	3.2	2	20	Female
1085	59baf968d4d82011006d1bdf	12	50	36	0	1	2	2	3.2	2	20	Female
1086	59baf968d4d82011006d1bdf	13	60	44	0	1	2	2	3.2	2	20	Female
1087	59baf968d4d82011006d1bdf	14	20	37	0	1	2	2	3.2	2	20	Female
1089	59bb79fad4d82011006d1cae	0	78	34	7	1	1	0	4	6	18	Female
1090	59bb79fad4d82011006d1cae	1	25	37	7	1	1	0	4	6	18	Female
1091	59bb79fad4d82011006d1cae	2	1	34	7	1	1	0	4	6	18	Female
1092	59bb79fad4d82011006d1cae	3	12	42	7	1	1	0	4	6	18	Female
1093	59bb79fad4d82011006d1cae	4	27	8	7	1	1	0	4	6	18	Female
1094	59bb79fad4d82011006d1cae	5	0	4	7	1	1	0	4	6	18	Female
1095	59bb79fad4d82011006d1cae	6	0	8	7	1	1	0	4	6	18	Female
1096	59bb79fad4d82011006d1cae	7	60	40	7	1	1	0	4	6	18	Female
1097	59bb79fad4d82011006d1cae	8	90	34	7	1	1	0	4	6	18	Female
1098	59bb79fad4d82011006d1cae	9	50	37	7	1	1	0	4	6	18	Female
1099	59bb79fad4d82011006d1cae	10	0	38	7	1	1	0	4	6	18	Female
1100	59bb79fad4d82011006d1cae	11	60	43	7	1	1	0	4	6	18	Female
1101	59bb79fad4d82011006d1cae	12	24	41	7	1	1	0	4	6	18	Female
1102	59bb79fad4d82011006d1cae	13	46	44	7	1	1	0	4	6	18	Female
1103	59bb79fad4d82011006d1cae	14	20	42	7	1	1	0	4	6	18	Female
1105	59bbb461d4d82011006d1d7d	0	60	38	0	2	2	2	3.8	3	20	Male
1106	59bbb461d4d82011006d1d7d	1	30	42	0	2	2	2	3.8	3	20	Male
1107	59bbb461d4d82011006d1d7d	2	3	38	0	2	2	2	3.8	3	20	Male
1108	59bbb461d4d82011006d1d7d	3	0	35	0	2	2	2	3.8	3	20	Male
1109	59bbb461d4d82011006d1d7d	4	2	7	0	2	2	2	3.8	3	20	Male
1110	59bbb461d4d82011006d1d7d	5	0	4	0	2	2	2	3.8	3	20	Male
1111	59bbb461d4d82011006d1d7d	6	0	4	0	2	2	2	3.8	3	20	Male
1112	59bbb461d4d82011006d1d7d	7	6	42	0	2	2	2	3.8	3	20	Male
1113	59bbb461d4d82011006d1d7d	8	10	38	0	2	2	2	3.8	3	20	Male
1114	59bbb461d4d82011006d1d7d	9	15	44	0	2	2	2	3.8	3	20	Male
1115	59bbb461d4d82011006d1d7d	10	10	38	0	2	2	2	3.8	3	20	Male
1116	59bbb461d4d82011006d1d7d	11	5	42	0	2	2	2	3.8	3	20	Male
1117	59bbb461d4d82011006d1d7d	12	0	40	0	2	2	2	3.8	3	20	Male
1118	59bbb461d4d82011006d1d7d	13	0	41	0	2	2	2	3.8	3	20	Male
1119	59bbb461d4d82011006d1d7d	14	5	42	0	2	2	2	3.8	3	20	Male
1121	59bf8c559cd85a1100ac1088	0	100	40	0	4	3	2	2	1	18	Male
1122	59bf8c559cd85a1100ac1088	1	30	36	0	4	3	2	2	1	18	Male
1123	59bf8c559cd85a1100ac1088	2	50	37	0	4	3	2	2	1	18	Male
1124	59bf8c559cd85a1100ac1088	3	30	38	0	4	3	2	2	1	18	Male
1125	59bf8c559cd85a1100ac1088	4	40	4	0	4	3	2	2	1	18	Male
1126	59bf8c559cd85a1100ac1088	5	10	5	0	4	3	2	2	1	18	Male
1127	59bf8c559cd85a1100ac1088	6	2	7	0	4	3	2	2	1	18	Male
1128	59bf8c559cd85a1100ac1088	7	0	34	0	4	3	2	2	1	18	Male
1129	59bf8c559cd85a1100ac1088	8	6	44	0	4	3	2	2	1	18	Male
1130	59bf8c559cd85a1100ac1088	9	50	34	0	4	3	2	2	1	18	Male
1131	59bf8c559cd85a1100ac1088	10	55	42	0	4	3	2	2	1	18	Male
1132	59bf8c559cd85a1100ac1088	11	70	36	0	4	3	2	2	1	18	Male
1133	59bf8c559cd85a1100ac1088	12	80	39	0	4	3	2	2	1	18	Male
1134	59bf8c559cd85a1100ac1088	13	98	38	0	4	3	2	2	1	18	Male
1135	59bf8c559cd85a1100ac1088	14	100	35	0	4	3	2	2	1	18	Male
1137	59c1da8e5b3bde11005eeeb2	0	2	44	1	2	2	0	3.4	4	20	Female
1138	59c1da8e5b3bde11005eeeb2	1	5	38	1	2	2	0	3.4	4	20	Female
1139	59c1da8e5b3bde11005eeeb2	2	17	39	1	2	2	0	3.4	4	20	Female
1140	59c1da8e5b3bde11005eeeb2	3	60	43	1	2	2	0	3.4	4	20	Female
1141	59c1da8e5b3bde11005eeeb2	4	50	3	1	2	2	0	3.4	4	20	Female
1142	59c1da8e5b3bde11005eeeb2	5	7	0	1	2	2	0	3.4	4	20	Female
1143	59c1da8e5b3bde11005eeeb2	6	70	7	1	2	2	0	3.4	4	20	Female
1144	59c1da8e5b3bde11005eeeb2	7	20	41	1	2	2	0	3.4	4	20	Female
1145	59c1da8e5b3bde11005eeeb2	8	25	35	1	2	2	0	3.4	4	20	Female
1146	59c1da8e5b3bde11005eeeb2	9	4	36	1	2	2	0	3.4	4	20	Female
1147	59c1da8e5b3bde11005eeeb2	10	6	40	1	2	2	0	3.4	4	20	Female
1148	59c1da8e5b3bde11005eeeb2	11	7	40	1	2	2	0	3.4	4	20	Female
1149	59c1da8e5b3bde11005eeeb2	12	8	39	1	2	2	0	3.4	4	20	Female
1150	59c1da8e5b3bde11005eeeb2	13	9	38	1	2	2	0	3.4	4	20	Female
1151	59c1da8e5b3bde11005eeeb2	14	10	39	1	2	2	0	3.4	4	20	Female
1153	59c4e2e37d87bc1100d2f99c	0	40	42	1	1	5	1	3.6	4	19	Female
1154	59c4e2e37d87bc1100d2f99c	1	30	41	1	1	5	1	3.6	4	19	Female
1155	59c4e2e37d87bc1100d2f99c	2	50	37	1	1	5	1	3.6	4	19	Female
1156	59c4e2e37d87bc1100d2f99c	3	70	40	1	1	5	1	3.6	4	19	Female
1157	59c4e2e37d87bc1100d2f99c	4	45	0	1	1	5	1	3.6	4	19	Female
1158	59c4e2e37d87bc1100d2f99c	5	40	6	1	1	5	1	3.6	4	19	Female
1159	59c4e2e37d87bc1100d2f99c	6	20	1	1	1	5	1	3.6	4	19	Female
1160	59c4e2e37d87bc1100d2f99c	7	20	44	1	1	5	1	3.6	4	19	Female
1161	59c4e2e37d87bc1100d2f99c	8	30	38	1	1	5	1	3.6	4	19	Female
1162	59c4e2e37d87bc1100d2f99c	9	30	42	1	1	5	1	3.6	4	19	Female
1163	59c4e2e37d87bc1100d2f99c	10	35	43	1	1	5	1	3.6	4	19	Female
1164	59c4e2e37d87bc1100d2f99c	11	40	34	1	1	5	1	3.6	4	19	Female
1165	59c4e2e37d87bc1100d2f99c	12	30	44	1	1	5	1	3.6	4	19	Female
1166	59c4e2e37d87bc1100d2f99c	13	30	37	1	1	5	1	3.6	4	19	Female
1167	59c4e2e37d87bc1100d2f99c	14	40	40	1	1	5	1	3.6	4	19	Female
1169	59c5dc4e8355e51100d25b93	0	70	42	1	4	4	2	1.8	2	19	Male
1170	59c5dc4e8355e51100d25b93	1	20	44	1	4	4	2	1.8	2	19	Male
1171	59c5dc4e8355e51100d25b93	2	46	37	1	4	4	2	1.8	2	19	Male
1172	59c5dc4e8355e51100d25b93	3	60	34	1	4	4	2	1.8	2	19	Male
1173	59c5dc4e8355e51100d25b93	4	14	9	1	4	4	2	1.8	2	19	Male
1174	59c5dc4e8355e51100d25b93	5	20	9	1	4	4	2	1.8	2	19	Male
1175	59c5dc4e8355e51100d25b93	6	85	7	1	4	4	2	1.8	2	19	Male
1176	59c5dc4e8355e51100d25b93	7	5	36	1	4	4	2	1.8	2	19	Male
1177	59c5dc4e8355e51100d25b93	8	21	34	1	4	4	2	1.8	2	19	Male
1178	59c5dc4e8355e51100d25b93	9	21	44	1	4	4	2	1.8	2	19	Male
1179	59c5dc4e8355e51100d25b93	10	21	35	1	4	4	2	1.8	2	19	Male
1180	59c5dc4e8355e51100d25b93	11	54	35	1	4	4	2	1.8	2	19	Male
1181	59c5dc4e8355e51100d25b93	12	74	41	1	4	4	2	1.8	2	19	Male
1182	59c5dc4e8355e51100d25b93	13	63	36	1	4	4	2	1.8	2	19	Male
1183	59c5dc4e8355e51100d25b93	14	21	34	1	4	4	2	1.8	2	19	Male
1185	59c6e4a2ad2db711000873b9	0	50	35	0	1	5	0	2.4	2	20	Female
1186	59c6e4a2ad2db711000873b9	1	62	39	0	1	5	0	2.4	2	20	Female
1187	59c6e4a2ad2db711000873b9	2	42	37	0	1	5	0	2.4	2	20	Female
1188	59c6e4a2ad2db711000873b9	3	59	43	0	1	5	0	2.4	2	20	Female
1189	59c6e4a2ad2db711000873b9	4	84	6	0	1	5	0	2.4	2	20	Female
1190	59c6e4a2ad2db711000873b9	5	23	3	0	1	5	0	2.4	2	20	Female
1191	59c6e4a2ad2db711000873b9	6	15	2	0	1	5	0	2.4	2	20	Female
1192	59c6e4a2ad2db711000873b9	7	0	35	0	1	5	0	2.4	2	20	Female
1193	59c6e4a2ad2db711000873b9	8	1	36	0	1	5	0	2.4	2	20	Female
1194	59c6e4a2ad2db711000873b9	9	0	40	0	1	5	0	2.4	2	20	Female
1195	59c6e4a2ad2db711000873b9	10	50	41	0	1	5	0	2.4	2	20	Female
1196	59c6e4a2ad2db711000873b9	11	45	41	0	1	5	0	2.4	2	20	Female
1197	59c6e4a2ad2db711000873b9	12	63	40	0	1	5	0	2.4	2	20	Female
1198	59c6e4a2ad2db711000873b9	13	6	41	0	1	5	0	2.4	2	20	Female
1199	59c6e4a2ad2db711000873b9	14	4	42	0	1	5	0	2.4	2	20	Female
1201	59c893a9542ef41100ca5205	0	50	36	3	2	2	0	3.8	3	19	Female
1202	59c893a9542ef41100ca5205	1	55	43	3	2	2	0	3.8	3	19	Female
1203	59c893a9542ef41100ca5205	2	80	44	3	2	2	0	3.8	3	19	Female
1204	59c893a9542ef41100ca5205	3	99	44	3	2	2	0	3.8	3	19	Female
1205	59c893a9542ef41100ca5205	4	100	7	3	2	2	0	3.8	3	19	Female
1206	59c893a9542ef41100ca5205	5	50	3	3	2	2	0	3.8	3	19	Female
1207	59c893a9542ef41100ca5205	6	80	6	3	2	2	0	3.8	3	19	Female
1208	59c893a9542ef41100ca5205	7	14	37	3	2	2	0	3.8	3	19	Female
1209	59c893a9542ef41100ca5205	8	18	36	3	2	2	0	3.8	3	19	Female
1210	59c893a9542ef41100ca5205	9	40	43	3	2	2	0	3.8	3	19	Female
1211	59c893a9542ef41100ca5205	10	60	40	3	2	2	0	3.8	3	19	Female
1212	59c893a9542ef41100ca5205	11	69	36	3	2	2	0	3.8	3	19	Female
1213	59c893a9542ef41100ca5205	12	90	40	3	2	2	0	3.8	3	19	Female
1214	59c893a9542ef41100ca5205	13	80	41	3	2	2	0	3.8	3	19	Female
1215	59c893a9542ef41100ca5205	14	99	41	3	2	2	0	3.8	3	19	Female
1217	59c9d0a140915f1100eec326	0	50	44	1	3	3	0	3.2	3	19	Female
1218	59c9d0a140915f1100eec326	1	100	39	1	3	3	0	3.2	3	19	Female
1219	59c9d0a140915f1100eec326	2	90	37	1	3	3	0	3.2	3	19	Female
1220	59c9d0a140915f1100eec326	3	70	41	1	3	3	0	3.2	3	19	Female
1221	59c9d0a140915f1100eec326	4	100	3	1	3	3	0	3.2	3	19	Female
1222	59c9d0a140915f1100eec326	5	3	7	1	3	3	0	3.2	3	19	Female
1223	59c9d0a140915f1100eec326	6	70	5	1	3	3	0	3.2	3	19	Female
1224	59c9d0a140915f1100eec326	7	40	36	1	3	3	0	3.2	3	19	Female
1225	59c9d0a140915f1100eec326	8	80	37	1	3	3	0	3.2	3	19	Female
1226	59c9d0a140915f1100eec326	9	45	43	1	3	3	0	3.2	3	19	Female
1227	59c9d0a140915f1100eec326	10	60	38	1	3	3	0	3.2	3	19	Female
1228	59c9d0a140915f1100eec326	11	70	40	1	3	3	0	3.2	3	19	Female
1229	59c9d0a140915f1100eec326	12	40	34	1	3	3	0	3.2	3	19	Female
1230	59c9d0a140915f1100eec326	13	40	42	1	3	3	0	3.2	3	19	Female
1231	59c9d0a140915f1100eec326	14	40	34	1	3	3	0	3.2	3	19	Female
1233	59ca2cef40915f1100eec3f7	0	20	37	2	1	3	0	3.4	6	19	Female
1234	59ca2cef40915f1100eec3f7	1	15	42	2	1	3	0	3.4	6	19	Female
1235	59ca2cef40915f1100eec3f7	2	20	36	2	1	3	0	3.4	6	19	Female
1236	59ca2cef40915f1100eec3f7	3	30	34	2	1	3	0	3.4	6	19	Female
1237	59ca2cef40915f1100eec3f7	4	10	2	2	1	3	0	3.4	6	19	Female
1238	59ca2cef40915f1100eec3f7	5	2	8	2	1	3	0	3.4	6	19	Female
1239	59ca2cef40915f1100eec3f7	6	0	8	2	1	3	0	3.4	6	19	Female
1240	59ca2cef40915f1100eec3f7	7	14	40	2	1	3	0	3.4	6	19	Female
1241	59ca2cef40915f1100eec3f7	8	10	43	2	1	3	0	3.4	6	19	Female
1242	59ca2cef40915f1100eec3f7	9	7	44	2	1	3	0	3.4	6	19	Female
1243	59ca2cef40915f1100eec3f7	10	0	36	2	1	3	0	3.4	6	19	Female
1244	59ca2cef40915f1100eec3f7	11	0	37	2	1	3	0	3.4	6	19	Female
1245	59ca2cef40915f1100eec3f7	12	30	35	2	1	3	0	3.4	6	19	Female
1246	59ca2cef40915f1100eec3f7	13	40	36	2	1	3	0	3.4	6	19	Female
1247	59ca2cef40915f1100eec3f7	14	10	34	2	1	3	0	3.4	6	19	Female
1249	59cad29f1b654d110062350e	0	30	35	3	2	2	0	3.4	3	18	Female
1250	59cad29f1b654d110062350e	1	10	34	3	2	2	0	3.4	3	18	Female
1251	59cad29f1b654d110062350e	2	1	34	3	2	2	0	3.4	3	18	Female
1252	59cad29f1b654d110062350e	3	0	34	3	2	2	0	3.4	3	18	Female
1253	59cad29f1b654d110062350e	4	40	2	3	2	2	0	3.4	3	18	Female
1254	59cad29f1b654d110062350e	5	0	5	3	2	2	0	3.4	3	18	Female
1255	59cad29f1b654d110062350e	6	2	6	3	2	2	0	3.4	3	18	Female
1256	59cad29f1b654d110062350e	7	4	37	3	2	2	0	3.4	3	18	Female
1257	59cad29f1b654d110062350e	8	5	40	3	2	2	0	3.4	3	18	Female
1258	59cad29f1b654d110062350e	9	4	42	3	2	2	0	3.4	3	18	Female
1259	59cad29f1b654d110062350e	10	1	39	3	2	2	0	3.4	3	18	Female
1260	59cad29f1b654d110062350e	11	2	35	3	2	2	0	3.4	3	18	Female
1261	59cad29f1b654d110062350e	12	3	41	3	2	2	0	3.4	3	18	Female
1262	59cad29f1b654d110062350e	13	12	43	3	2	2	0	3.4	3	18	Female
1263	59cad29f1b654d110062350e	14	5	37	3	2	2	0	3.4	3	18	Female
1265	59cb26081b654d1100623602	0	100	41	0	2	3	3	3.2	3	18	Male
1266	59cb26081b654d1100623602	1	50	36	0	2	3	3	3.2	3	18	Male
1267	59cb26081b654d1100623602	2	100	40	0	2	3	3	3.2	3	18	Male
1268	59cb26081b654d1100623602	3	100	37	0	2	3	3	3.2	3	18	Male
1269	59cb26081b654d1100623602	4	3	1	0	2	3	3	3.2	3	18	Male
1270	59cb26081b654d1100623602	5	0	9	0	2	3	3	3.2	3	18	Male
1271	59cb26081b654d1100623602	6	14	1	0	2	3	3	3.2	3	18	Male
1272	59cb26081b654d1100623602	7	9	36	0	2	3	3	3.2	3	18	Male
1273	59cb26081b654d1100623602	8	1	37	0	2	3	3	3.2	3	18	Male
1274	59cb26081b654d1100623602	9	40	40	0	2	3	3	3.2	3	18	Male
1275	59cb26081b654d1100623602	10	39	35	0	2	3	3	3.2	3	18	Male
1276	59cb26081b654d1100623602	11	90	42	0	2	3	3	3.2	3	18	Male
1277	59cb26081b654d1100623602	12	85	43	0	2	3	3	3.2	3	18	Male
1278	59cb26081b654d1100623602	13	60	36	0	2	3	3	3.2	3	18	Male
1279	59cb26081b654d1100623602	14	50	44	0	2	3	3	3.2	3	18	Male
1281	59cc7df9334a171100408dec	0	100	43	2	2	2	1	3.6	4	26	Male
1282	59cc7df9334a171100408dec	1	80	40	2	2	2	1	3.6	4	26	Male
1283	59cc7df9334a171100408dec	2	60	44	2	2	2	1	3.6	4	26	Male
1284	59cc7df9334a171100408dec	3	69	37	2	2	2	1	3.6	4	26	Male
1285	59cc7df9334a171100408dec	4	58	7	2	2	2	1	3.6	4	26	Male
1286	59cc7df9334a171100408dec	5	54	4	2	2	2	1	3.6	4	26	Male
1287	59cc7df9334a171100408dec	6	100	7	2	2	2	1	3.6	4	26	Male
1288	59cc7df9334a171100408dec	7	89	35	2	2	2	1	3.6	4	26	Male
1289	59cc7df9334a171100408dec	8	84	40	2	2	2	1	3.6	4	26	Male
1290	59cc7df9334a171100408dec	9	77	39	2	2	2	1	3.6	4	26	Male
1291	59cc7df9334a171100408dec	10	73	36	2	2	2	1	3.6	4	26	Male
1292	59cc7df9334a171100408dec	11	89	43	2	2	2	1	3.6	4	26	Male
1293	59cc7df9334a171100408dec	12	76	44	2	2	2	1	3.6	4	26	Male
1294	59cc7df9334a171100408dec	13	100	40	2	2	2	1	3.6	4	26	Male
1295	59cc7df9334a171100408dec	14	79	44	2	2	2	1	3.6	4	26	Male
1297	59cc7f0e334a171100408e0b	0	0	42	1	3	2	0	2.8	3	18	Male
1298	59cc7f0e334a171100408e0b	1	50	39	1	3	2	0	2.8	3	18	Male
1299	59cc7f0e334a171100408e0b	2	80	44	1	3	2	0	2.8	3	18	Male
1300	59cc7f0e334a171100408e0b	3	20	34	1	3	2	0	2.8	3	18	Male
1301	59cc7f0e334a171100408e0b	4	15	2	1	3	2	0	2.8	3	18	Male
1302	59cc7f0e334a171100408e0b	5	80	1	1	3	2	0	2.8	3	18	Male
1303	59cc7f0e334a171100408e0b	6	10	4	1	3	2	0	2.8	3	18	Male
1304	59cc7f0e334a171100408e0b	7	10	44	1	3	2	0	2.8	3	18	Male
1305	59cc7f0e334a171100408e0b	8	15	35	1	3	2	0	2.8	3	18	Male
1306	59cc7f0e334a171100408e0b	9	85	39	1	3	2	0	2.8	3	18	Male
1307	59cc7f0e334a171100408e0b	10	15	44	1	3	2	0	2.8	3	18	Male
1308	59cc7f0e334a171100408e0b	11	30	34	1	3	2	0	2.8	3	18	Male
1309	59cc7f0e334a171100408e0b	12	1	38	1	3	2	0	2.8	3	18	Male
1310	59cc7f0e334a171100408e0b	13	15	37	1	3	2	0	2.8	3	18	Male
1311	59cc7f0e334a171100408e0b	14	19	36	1	3	2	0	2.8	3	18	Male
1313	59cda83cf0ef881100c24d62	0	100	37	0	4	3	0	2.8	3	20	Female
1314	59cda83cf0ef881100c24d62	1	75	39	0	4	3	0	2.8	3	20	Female
1315	59cda83cf0ef881100c24d62	2	98	41	0	4	3	0	2.8	3	20	Female
1316	59cda83cf0ef881100c24d62	3	45	39	0	4	3	0	2.8	3	20	Female
1317	59cda83cf0ef881100c24d62	4	65	9	0	4	3	0	2.8	3	20	Female
1318	59cda83cf0ef881100c24d62	5	25	4	0	4	3	0	2.8	3	20	Female
1319	59cda83cf0ef881100c24d62	6	10	6	0	4	3	0	2.8	3	20	Female
1320	59cda83cf0ef881100c24d62	7	4	42	0	4	3	0	2.8	3	20	Female
1321	59cda83cf0ef881100c24d62	8	27	35	0	4	3	0	2.8	3	20	Female
1322	59cda83cf0ef881100c24d62	9	14	34	0	4	3	0	2.8	3	20	Female
1323	59cda83cf0ef881100c24d62	10	52	44	0	4	3	0	2.8	3	20	Female
1324	59cda83cf0ef881100c24d62	11	44	40	0	4	3	0	2.8	3	20	Female
1325	59cda83cf0ef881100c24d62	12	31	44	0	4	3	0	2.8	3	20	Female
1326	59cda83cf0ef881100c24d62	13	11	35	0	4	3	0	2.8	3	20	Female
1327	59cda83cf0ef881100c24d62	14	13	44	0	4	3	0	2.8	3	20	Female
1329	59cf076cdb19901100e348bb	0	20	43	0	3	2	3	2.6	2	19	Female
1330	59cf076cdb19901100e348bb	1	30	34	0	3	2	3	2.6	2	19	Female
1331	59cf076cdb19901100e348bb	2	20	37	0	3	2	3	2.6	2	19	Female
1332	59cf076cdb19901100e348bb	3	40	38	0	3	2	3	2.6	2	19	Female
1333	59cf076cdb19901100e348bb	4	10	2	0	3	2	3	2.6	2	19	Female
1334	59cf076cdb19901100e348bb	5	10	9	0	3	2	3	2.6	2	19	Female
1335	59cf076cdb19901100e348bb	6	30	10	0	3	2	3	2.6	2	19	Female
1336	59cf076cdb19901100e348bb	7	15	43	0	3	2	3	2.6	2	19	Female
1337	59cf076cdb19901100e348bb	8	16	39	0	3	2	3	2.6	2	19	Female
1338	59cf076cdb19901100e348bb	9	17	44	0	3	2	3	2.6	2	19	Female
1339	59cf076cdb19901100e348bb	10	18	37	0	3	2	3	2.6	2	19	Female
1340	59cf076cdb19901100e348bb	11	19	40	0	3	2	3	2.6	2	19	Female
1341	59cf076cdb19901100e348bb	12	20	38	0	3	2	3	2.6	2	19	Female
1342	59cf076cdb19901100e348bb	13	20	42	0	3	2	3	2.6	2	19	Female
1343	59cf076cdb19901100e348bb	14	25	43	0	3	2	3	2.6	2	19	Female
1345	59cf34c5db19901100e34989	0	60	36	0	2	4	1	2.8	4	18	Male
1346	59cf34c5db19901100e34989	1	15	36	0	2	4	1	2.8	4	18	Male
1347	59cf34c5db19901100e34989	2	0	41	0	2	4	1	2.8	4	18	Male
1348	59cf34c5db19901100e34989	3	5	39	0	2	4	1	2.8	4	18	Male
1349	59cf34c5db19901100e34989	4	10	7	0	2	4	1	2.8	4	18	Male
1350	59cf34c5db19901100e34989	5	10	4	0	2	4	1	2.8	4	18	Male
1351	59cf34c5db19901100e34989	6	1	2	0	2	4	1	2.8	4	18	Male
1352	59cf34c5db19901100e34989	7	10	44	0	2	4	1	2.8	4	18	Male
1353	59cf34c5db19901100e34989	8	30	43	0	2	4	1	2.8	4	18	Male
1354	59cf34c5db19901100e34989	9	30	39	0	2	4	1	2.8	4	18	Male
1355	59cf34c5db19901100e34989	10	30	34	0	2	4	1	2.8	4	18	Male
1356	59cf34c5db19901100e34989	11	30	39	0	2	4	1	2.8	4	18	Male
1357	59cf34c5db19901100e34989	12	10	44	0	2	4	1	2.8	4	18	Male
1358	59cf34c5db19901100e34989	13	100	44	0	2	4	1	2.8	4	18	Male
1359	59cf34c5db19901100e34989	14	30	41	0	2	4	1	2.8	4	18	Male
1361	59d01b18f6e92711001fe598	0	2	40	3	3	3	0	2.2	4	21	Male
1362	59d01b18f6e92711001fe598	1	30	39	3	3	3	0	2.2	4	21	Male
1363	59d01b18f6e92711001fe598	2	5	38	3	3	3	0	2.2	4	21	Male
1364	59d01b18f6e92711001fe598	3	1	37	3	3	3	0	2.2	4	21	Male
1365	59d01b18f6e92711001fe598	4	50	1	3	3	3	0	2.2	4	21	Male
1366	59d01b18f6e92711001fe598	5	0	9	3	3	3	0	2.2	4	21	Male
1367	59d01b18f6e92711001fe598	6	0	5	3	3	3	0	2.2	4	21	Male
1368	59d01b18f6e92711001fe598	7	5	35	3	3	3	0	2.2	4	21	Male
1369	59d01b18f6e92711001fe598	8	5	37	3	3	3	0	2.2	4	21	Male
1370	59d01b18f6e92711001fe598	9	2	34	3	3	3	0	2.2	4	21	Male
1371	59d01b18f6e92711001fe598	10	0	44	3	3	3	0	2.2	4	21	Male
1372	59d01b18f6e92711001fe598	11	50	43	3	3	3	0	2.2	4	21	Male
1373	59d01b18f6e92711001fe598	12	50	40	3	3	3	0	2.2	4	21	Male
1374	59d01b18f6e92711001fe598	13	50	43	3	3	3	0	2.2	4	21	Male
1375	59d01b18f6e92711001fe598	14	60	34	3	3	3	0	2.2	4	21	Male
1377	59d075aff6e92711001fe665	0	100	35	2	5	5	1	4	3	23	Male
1378	59d075aff6e92711001fe665	1	5	36	2	5	5	1	4	3	23	Male
1379	59d075aff6e92711001fe665	2	0	38	2	5	5	1	4	3	23	Male
1380	59d075aff6e92711001fe665	3	100	35	2	5	5	1	4	3	23	Male
1381	59d075aff6e92711001fe665	4	50	9	2	5	5	1	4	3	23	Male
1382	59d075aff6e92711001fe665	5	43	0	2	5	5	1	4	3	23	Male
1383	59d075aff6e92711001fe665	6	9	2	2	5	5	1	4	3	23	Male
1384	59d075aff6e92711001fe665	7	100	37	2	5	5	1	4	3	23	Male
1385	59d075aff6e92711001fe665	8	89	41	2	5	5	1	4	3	23	Male
1386	59d075aff6e92711001fe665	9	68	35	2	5	5	1	4	3	23	Male
1387	59d075aff6e92711001fe665	10	41	40	2	5	5	1	4	3	23	Male
1388	59d075aff6e92711001fe665	11	99	42	2	5	5	1	4	3	23	Male
1389	59d075aff6e92711001fe665	12	45	40	2	5	5	1	4	3	23	Male
1390	59d075aff6e92711001fe665	13	32	39	2	5	5	1	4	3	23	Male
1391	59d075aff6e92711001fe665	14	1	34	2	5	5	1	4	3	23	Male
1393	59d209c1c045191100565801	0	50	39	1	3	5	1	2.2	4	18	Male
1394	59d209c1c045191100565801	1	70	43	1	3	5	1	2.2	4	18	Male
1395	59d209c1c045191100565801	2	30	34	1	3	5	1	2.2	4	18	Male
1396	59d209c1c045191100565801	3	20	40	1	3	5	1	2.2	4	18	Male
1397	59d209c1c045191100565801	4	60	1	1	3	5	1	2.2	4	18	Male
1398	59d209c1c045191100565801	5	100	1	1	3	5	1	2.2	4	18	Male
1399	59d209c1c045191100565801	6	60	1	1	3	5	1	2.2	4	18	Male
1400	59d209c1c045191100565801	7	60	35	1	3	5	1	2.2	4	18	Male
1401	59d209c1c045191100565801	8	70	42	1	3	5	1	2.2	4	18	Male
1402	59d209c1c045191100565801	9	60	39	1	3	5	1	2.2	4	18	Male
1403	59d209c1c045191100565801	10	70	43	1	3	5	1	2.2	4	18	Male
1404	59d209c1c045191100565801	11	80	38	1	3	5	1	2.2	4	18	Male
1405	59d209c1c045191100565801	12	75	42	1	3	5	1	2.2	4	18	Male
1406	59d209c1c045191100565801	13	100	44	1	3	5	1	2.2	4	18	Male
1407	59d209c1c045191100565801	14	85	37	1	3	5	1	2.2	4	18	Male
1409	59d218f2c0451911005658ce	0	100	41	0	2	3	1	3	2	21	Female
1410	59d218f2c0451911005658ce	1	60	42	0	2	3	1	3	2	21	Female
1411	59d218f2c0451911005658ce	2	50	41	0	2	3	1	3	2	21	Female
1412	59d218f2c0451911005658ce	3	50	39	0	2	3	1	3	2	21	Female
1413	59d218f2c0451911005658ce	4	60	8	0	2	3	1	3	2	21	Female
1414	59d218f2c0451911005658ce	5	50	0	0	2	3	1	3	2	21	Female
1415	59d218f2c0451911005658ce	6	40	0	0	2	3	1	3	2	21	Female
1416	59d218f2c0451911005658ce	7	40	34	0	2	3	1	3	2	21	Female
1417	59d218f2c0451911005658ce	8	40	37	0	2	3	1	3	2	21	Female
1418	59d218f2c0451911005658ce	9	30	44	0	2	3	1	3	2	21	Female
1419	59d218f2c0451911005658ce	10	30	41	0	2	3	1	3	2	21	Female
1420	59d218f2c0451911005658ce	11	100	41	0	2	3	1	3	2	21	Female
1421	59d218f2c0451911005658ce	12	100	39	0	2	3	1	3	2	21	Female
1422	59d218f2c0451911005658ce	13	100	42	0	2	3	1	3	2	21	Female
1423	59d218f2c0451911005658ce	14	100	39	0	2	3	1	3	2	21	Female
1425	59d223e0c04519110056599d	0	60	35	0	2	3	0	3.4	3	19	Female
1426	59d223e0c04519110056599d	1	100	38	0	2	3	0	3.4	3	19	Female
1427	59d223e0c04519110056599d	2	11	41	0	2	3	0	3.4	3	19	Female
1428	59d223e0c04519110056599d	3	78	41	0	2	3	0	3.4	3	19	Female
1429	59d223e0c04519110056599d	4	89	0	0	2	3	0	3.4	3	19	Female
1430	59d223e0c04519110056599d	5	77	2	0	2	3	0	3.4	3	19	Female
1431	59d223e0c04519110056599d	6	2	10	0	2	3	0	3.4	3	19	Female
1432	59d223e0c04519110056599d	7	78	40	0	2	3	0	3.4	3	19	Female
1433	59d223e0c04519110056599d	8	22	40	0	2	3	0	3.4	3	19	Female
1434	59d223e0c04519110056599d	9	22	44	0	2	3	0	3.4	3	19	Female
1435	59d223e0c04519110056599d	10	89	37	0	2	3	0	3.4	3	19	Female
1436	59d223e0c04519110056599d	11	89	40	0	2	3	0	3.4	3	19	Female
1437	59d223e0c04519110056599d	12	67	42	0	2	3	0	3.4	3	19	Female
1438	59d223e0c04519110056599d	13	89	36	0	2	3	0	3.4	3	19	Female
1439	59d223e0c04519110056599d	14	0	43	0	2	3	0	3.4	3	19	Female
1441	59d3048ac833ce1100a5dc06	0	20	34	0	2	3	0	2.6	5	20	Female
1442	59d3048ac833ce1100a5dc06	1	50	36	0	2	3	0	2.6	5	20	Female
1443	59d3048ac833ce1100a5dc06	2	75	44	0	2	3	0	2.6	5	20	Female
1444	59d3048ac833ce1100a5dc06	3	15	43	0	2	3	0	2.6	5	20	Female
1445	59d3048ac833ce1100a5dc06	4	30	5	0	2	3	0	2.6	5	20	Female
1446	59d3048ac833ce1100a5dc06	5	0	2	0	2	3	0	2.6	5	20	Female
1447	59d3048ac833ce1100a5dc06	6	22	3	0	2	3	0	2.6	5	20	Female
1448	59d3048ac833ce1100a5dc06	7	9	34	0	2	3	0	2.6	5	20	Female
1449	59d3048ac833ce1100a5dc06	8	12	44	0	2	3	0	2.6	5	20	Female
1450	59d3048ac833ce1100a5dc06	9	37	43	0	2	3	0	2.6	5	20	Female
1451	59d3048ac833ce1100a5dc06	10	32	37	0	2	3	0	2.6	5	20	Female
1452	59d3048ac833ce1100a5dc06	11	2	34	0	2	3	0	2.6	5	20	Female
1453	59d3048ac833ce1100a5dc06	12	45	38	0	2	3	0	2.6	5	20	Female
1454	59d3048ac833ce1100a5dc06	13	51	41	0	2	3	0	2.6	5	20	Female
1455	59d3048ac833ce1100a5dc06	14	33	42	0	2	3	0	2.6	5	20	Female
1457	59d309b3c833ce1100a5dca0	0	5	43	1	1	3	1	3.8	5	18	Female
1458	59d309b3c833ce1100a5dca0	1	5	40	1	1	3	1	3.8	5	18	Female
1459	59d309b3c833ce1100a5dca0	2	20	44	1	1	3	1	3.8	5	18	Female
1460	59d309b3c833ce1100a5dca0	3	30	40	1	1	3	1	3.8	5	18	Female
1461	59d309b3c833ce1100a5dca0	4	20	7	1	1	3	1	3.8	5	18	Female
1462	59d309b3c833ce1100a5dca0	5	10	3	1	1	3	1	3.8	5	18	Female
1463	59d309b3c833ce1100a5dca0	6	25	7	1	1	3	1	3.8	5	18	Female
1464	59d309b3c833ce1100a5dca0	7	2	40	1	1	3	1	3.8	5	18	Female
1465	59d309b3c833ce1100a5dca0	8	1	41	1	1	3	1	3.8	5	18	Female
1466	59d309b3c833ce1100a5dca0	9	6	41	1	1	3	1	3.8	5	18	Female
1467	59d309b3c833ce1100a5dca0	10	8	40	1	1	3	1	3.8	5	18	Female
1468	59d309b3c833ce1100a5dca0	11	4	44	1	1	3	1	3.8	5	18	Female
1469	59d309b3c833ce1100a5dca0	12	7	44	1	1	3	1	3.8	5	18	Female
1470	59d309b3c833ce1100a5dca0	13	4	37	1	1	3	1	3.8	5	18	Female
1471	59d309b3c833ce1100a5dca0	14	4	42	1	1	3	1	3.8	5	18	Female
1473	59d32565c833ce1100a5dda1	0	40	44	0	1	1	2	1.8	2	59	Female
1474	59d32565c833ce1100a5dda1	1	40	41	0	1	1	2	1.8	2	59	Female
1475	59d32565c833ce1100a5dda1	2	40	34	0	1	1	2	1.8	2	59	Female
1476	59d32565c833ce1100a5dda1	3	35	35	0	1	1	2	1.8	2	59	Female
1477	59d32565c833ce1100a5dda1	4	40	4	0	1	1	2	1.8	2	59	Female
1478	59d32565c833ce1100a5dda1	5	40	6	0	1	1	2	1.8	2	59	Female
1479	59d32565c833ce1100a5dda1	6	40	1	0	1	1	2	1.8	2	59	Female
1480	59d32565c833ce1100a5dda1	7	30	40	0	1	1	2	1.8	2	59	Female
1481	59d32565c833ce1100a5dda1	8	30	39	0	1	1	2	1.8	2	59	Female
1482	59d32565c833ce1100a5dda1	9	30	36	0	1	1	2	1.8	2	59	Female
1483	59d32565c833ce1100a5dda1	10	20	42	0	1	1	2	1.8	2	59	Female
1484	59d32565c833ce1100a5dda1	11	20	39	0	1	1	2	1.8	2	59	Female
1485	59d32565c833ce1100a5dda1	12	20	36	0	1	1	2	1.8	2	59	Female
1486	59d32565c833ce1100a5dda1	13	10	43	0	1	1	2	1.8	2	59	Female
1487	59d32565c833ce1100a5dda1	14	20	37	0	1	1	2	1.8	2	59	Female
1505	59d34e78c833ce1100a5df41	0	50	44	1	3	3	0	2.6	3	18	Female
1506	59d34e78c833ce1100a5df41	1	30	38	1	3	3	0	2.6	3	18	Female
1507	59d34e78c833ce1100a5df41	2	60	42	1	3	3	0	2.6	3	18	Female
1508	59d34e78c833ce1100a5df41	3	100	42	1	3	3	0	2.6	3	18	Female
1509	59d34e78c833ce1100a5df41	4	50	2	1	3	3	0	2.6	3	18	Female
1510	59d34e78c833ce1100a5df41	5	100	6	1	3	3	0	2.6	3	18	Female
1511	59d34e78c833ce1100a5df41	6	50	1	1	3	3	0	2.6	3	18	Female
1512	59d34e78c833ce1100a5df41	7	90	42	1	3	3	0	2.6	3	18	Female
1513	59d34e78c833ce1100a5df41	8	23	41	1	3	3	0	2.6	3	18	Female
1514	59d34e78c833ce1100a5df41	9	67	37	1	3	3	0	2.6	3	18	Female
1515	59d34e78c833ce1100a5df41	10	23	44	1	3	3	0	2.6	3	18	Female
1516	59d34e78c833ce1100a5df41	11	78	43	1	3	3	0	2.6	3	18	Female
1517	59d34e78c833ce1100a5df41	12	67	44	1	3	3	0	2.6	3	18	Female
1518	59d34e78c833ce1100a5df41	13	45	34	1	3	3	0	2.6	3	18	Female
1519	59d34e78c833ce1100a5df41	14	89	42	1	3	3	0	2.6	3	18	Female
1521	59d40261c833ce1100a5e012	0	25	38	10	2	3	0	3.6	6	19	Female
1522	59d40261c833ce1100a5e012	1	30	39	10	2	3	0	3.6	6	19	Female
1523	59d40261c833ce1100a5e012	2	2	37	10	2	3	0	3.6	6	19	Female
1524	59d40261c833ce1100a5e012	3	20	40	10	2	3	0	3.6	6	19	Female
1525	59d40261c833ce1100a5e012	4	25	6	10	2	3	0	3.6	6	19	Female
1526	59d40261c833ce1100a5e012	5	5	5	10	2	3	0	3.6	6	19	Female
1527	59d40261c833ce1100a5e012	6	1	1	10	2	3	0	3.6	6	19	Female
1528	59d40261c833ce1100a5e012	7	5	36	10	2	3	0	3.6	6	19	Female
1529	59d40261c833ce1100a5e012	8	10	35	10	2	3	0	3.6	6	19	Female
1530	59d40261c833ce1100a5e012	9	12	39	10	2	3	0	3.6	6	19	Female
1531	59d40261c833ce1100a5e012	10	16	34	10	2	3	0	3.6	6	19	Female
1532	59d40261c833ce1100a5e012	11	18	39	10	2	3	0	3.6	6	19	Female
1533	59d40261c833ce1100a5e012	12	25	37	10	2	3	0	3.6	6	19	Female
1534	59d40261c833ce1100a5e012	13	30	44	10	2	3	0	3.6	6	19	Female
1535	59d40261c833ce1100a5e012	14	30	36	10	2	3	0	3.6	6	19	Female
1537	59d42421f45eb61100ef6c26	0	60	36	0	3	4	3	4.4	7	23	Male
1538	59d42421f45eb61100ef6c26	1	60	44	0	3	4	3	4.4	7	23	Male
1539	59d42421f45eb61100ef6c26	2	100	42	0	3	4	3	4.4	7	23	Male
1540	59d42421f45eb61100ef6c26	3	100	37	0	3	4	3	4.4	7	23	Male
1541	59d42421f45eb61100ef6c26	4	100	2	0	3	4	3	4.4	7	23	Male
1542	59d42421f45eb61100ef6c26	5	100	0	0	3	4	3	4.4	7	23	Male
1543	59d42421f45eb61100ef6c26	6	100	2	0	3	4	3	4.4	7	23	Male
1544	59d42421f45eb61100ef6c26	7	1	40	0	3	4	3	4.4	7	23	Male
1545	59d42421f45eb61100ef6c26	8	49	36	0	3	4	3	4.4	7	23	Male
1546	59d42421f45eb61100ef6c26	9	60	40	0	3	4	3	4.4	7	23	Male
1547	59d42421f45eb61100ef6c26	10	55	40	0	3	4	3	4.4	7	23	Male
1548	59d42421f45eb61100ef6c26	11	66	43	0	3	4	3	4.4	7	23	Male
1549	59d42421f45eb61100ef6c26	12	75	42	0	3	4	3	4.4	7	23	Male
1550	59d42421f45eb61100ef6c26	13	95	40	0	3	4	3	4.4	7	23	Male
1551	59d42421f45eb61100ef6c26	14	100	40	0	3	4	3	4.4	7	23	Male
1553	59d446b2f45eb61100ef6cfb	0	40	38	0	1	1	0	3	7	18	Female
1554	59d446b2f45eb61100ef6cfb	1	20	37	0	1	1	0	3	7	18	Female
1555	59d446b2f45eb61100ef6cfb	2	20	38	0	1	1	0	3	7	18	Female
1556	59d446b2f45eb61100ef6cfb	3	40	37	0	1	1	0	3	7	18	Female
1557	59d446b2f45eb61100ef6cfb	4	32	3	0	1	1	0	3	7	18	Female
1558	59d446b2f45eb61100ef6cfb	5	3	5	0	1	1	0	3	7	18	Female
1559	59d446b2f45eb61100ef6cfb	6	25	3	0	1	1	0	3	7	18	Female
1560	59d446b2f45eb61100ef6cfb	7	12	38	0	1	1	0	3	7	18	Female
1561	59d446b2f45eb61100ef6cfb	8	40	43	0	1	1	0	3	7	18	Female
1562	59d446b2f45eb61100ef6cfb	9	24	41	0	1	1	0	3	7	18	Female
1563	59d446b2f45eb61100ef6cfb	10	20	41	0	1	1	0	3	7	18	Female
1564	59d446b2f45eb61100ef6cfb	11	100	43	0	1	1	0	3	7	18	Female
1565	59d446b2f45eb61100ef6cfb	12	1	44	0	1	1	0	3	7	18	Female
1566	59d446b2f45eb61100ef6cfb	13	60	34	0	1	1	0	3	7	18	Female
1567	59d446b2f45eb61100ef6cfb	14	20	39	0	1	1	0	3	7	18	Female
1569	59d4586af45eb61100ef6dc7	0	70	36	0	4	5	3	2.4	2	19	Male
1570	59d4586af45eb61100ef6dc7	1	60	35	0	4	5	3	2.4	2	19	Male
1571	59d4586af45eb61100ef6dc7	2	90	36	0	4	5	3	2.4	2	19	Male
1572	59d4586af45eb61100ef6dc7	3	95	35	0	4	5	3	2.4	2	19	Male
1573	59d4586af45eb61100ef6dc7	4	80	2	0	4	5	3	2.4	2	19	Male
1574	59d4586af45eb61100ef6dc7	5	20	7	0	4	5	3	2.4	2	19	Male
1575	59d4586af45eb61100ef6dc7	6	75	0	0	4	5	3	2.4	2	19	Male
1576	59d4586af45eb61100ef6dc7	7	20	44	0	4	5	3	2.4	2	19	Male
1577	59d4586af45eb61100ef6dc7	8	90	43	0	4	5	3	2.4	2	19	Male
1578	59d4586af45eb61100ef6dc7	9	100	39	0	4	5	3	2.4	2	19	Male
1579	59d4586af45eb61100ef6dc7	10	100	34	0	4	5	3	2.4	2	19	Male
1580	59d4586af45eb61100ef6dc7	11	90	44	0	4	5	3	2.4	2	19	Male
1581	59d4586af45eb61100ef6dc7	12	99	42	0	4	5	3	2.4	2	19	Male
1582	59d4586af45eb61100ef6dc7	13	100	44	0	4	5	3	2.4	2	19	Male
1583	59d4586af45eb61100ef6dc7	14	100	42	0	4	5	3	2.4	2	19	Male
1585	59d5a6215c91681100ce7eab	0	100	41	0	1	3	3	3.2	1	19	Female
1586	59d5a6215c91681100ce7eab	1	45	38	0	1	3	3	3.2	1	19	Female
1587	59d5a6215c91681100ce7eab	2	12	34	0	1	3	3	3.2	1	19	Female
1588	59d5a6215c91681100ce7eab	3	12	42	0	1	3	3	3.2	1	19	Female
1589	59d5a6215c91681100ce7eab	4	100	2	0	1	3	3	3.2	1	19	Female
1590	59d5a6215c91681100ce7eab	5	1	4	0	1	3	3	3.2	1	19	Female
1591	59d5a6215c91681100ce7eab	6	32	3	0	1	3	3	3.2	1	19	Female
1592	59d5a6215c91681100ce7eab	7	45	39	0	1	3	3	3.2	1	19	Female
1593	59d5a6215c91681100ce7eab	8	56	36	0	1	3	3	3.2	1	19	Female
1594	59d5a6215c91681100ce7eab	9	21	37	0	1	3	3	3.2	1	19	Female
1595	59d5a6215c91681100ce7eab	10	56	41	0	1	3	3	3.2	1	19	Female
1596	59d5a6215c91681100ce7eab	11	12	44	0	1	3	3	3.2	1	19	Female
1597	59d5a6215c91681100ce7eab	12	67	39	0	1	3	3	3.2	1	19	Female
1598	59d5a6215c91681100ce7eab	13	12	35	0	1	3	3	3.2	1	19	Female
1599	59d5a6215c91681100ce7eab	14	34	37	0	1	3	3	3.2	1	19	Female
1601	59d6e0177b57b711003eb496	0	2	40	1	1	1	1	3.6	2	21	Female
1602	59d6e0177b57b711003eb496	1	20	38	1	1	1	1	3.6	2	21	Female
1603	59d6e0177b57b711003eb496	2	20	41	1	1	1	1	3.6	2	21	Female
1604	59d6e0177b57b711003eb496	3	2	37	1	1	1	1	3.6	2	21	Female
1605	59d6e0177b57b711003eb496	4	100	4	1	1	1	1	3.6	2	21	Female
1606	59d6e0177b57b711003eb496	5	2	10	1	1	1	1	3.6	2	21	Female
1607	59d6e0177b57b711003eb496	6	2	8	1	1	1	1	3.6	2	21	Female
1608	59d6e0177b57b711003eb496	7	6	40	1	1	1	1	3.6	2	21	Female
1609	59d6e0177b57b711003eb496	8	50	35	1	1	1	1	3.6	2	21	Female
1610	59d6e0177b57b711003eb496	9	40	43	1	1	1	1	3.6	2	21	Female
1611	59d6e0177b57b711003eb496	10	45	39	1	1	1	1	3.6	2	21	Female
1612	59d6e0177b57b711003eb496	11	37	34	1	1	1	1	3.6	2	21	Female
1613	59d6e0177b57b711003eb496	12	45	40	1	1	1	1	3.6	2	21	Female
1614	59d6e0177b57b711003eb496	13	45	42	1	1	1	1	3.6	2	21	Female
1615	59d6e0177b57b711003eb496	14	60	35	1	1	1	1	3.6	2	21	Female
1617	59d6e9097b57b711003eb561	0	10	42	2	2	1	0	3.6	3	22	Male
1618	59d6e9097b57b711003eb561	1	30	38	2	2	1	0	3.6	3	22	Male
1619	59d6e9097b57b711003eb561	2	18	39	2	2	1	0	3.6	3	22	Male
1620	59d6e9097b57b711003eb561	3	100	42	2	2	1	0	3.6	3	22	Male
1621	59d6e9097b57b711003eb561	4	40	8	2	2	1	0	3.6	3	22	Male
1622	59d6e9097b57b711003eb561	5	1	4	2	2	1	0	3.6	3	22	Male
1623	59d6e9097b57b711003eb561	6	0	10	2	2	1	0	3.6	3	22	Male
1624	59d6e9097b57b711003eb561	7	1	34	2	2	1	0	3.6	3	22	Male
1625	59d6e9097b57b711003eb561	8	0	42	2	2	1	0	3.6	3	22	Male
1626	59d6e9097b57b711003eb561	9	20	34	2	2	1	0	3.6	3	22	Male
1627	59d6e9097b57b711003eb561	10	20	37	2	2	1	0	3.6	3	22	Male
1628	59d6e9097b57b711003eb561	11	100	39	2	2	1	0	3.6	3	22	Male
1629	59d6e9097b57b711003eb561	12	100	36	2	2	1	0	3.6	3	22	Male
1630	59d6e9097b57b711003eb561	13	12	36	2	2	1	0	3.6	3	22	Male
1631	59d6e9097b57b711003eb561	14	70	44	2	2	1	0	3.6	3	22	Male
1633	59d709417b57b711003eb630	0	20	36	1	1	2	1	4.4	5	18	Male
1634	59d709417b57b711003eb630	1	60	37	1	1	2	1	4.4	5	18	Male
1635	59d709417b57b711003eb630	2	80	36	1	1	2	1	4.4	5	18	Male
1636	59d709417b57b711003eb630	3	100	44	1	1	2	1	4.4	5	18	Male
1637	59d709417b57b711003eb630	4	40	9	1	1	2	1	4.4	5	18	Male
1638	59d709417b57b711003eb630	5	3	10	1	1	2	1	4.4	5	18	Male
1639	59d709417b57b711003eb630	6	0	8	1	1	2	1	4.4	5	18	Male
1640	59d709417b57b711003eb630	7	0	35	1	1	2	1	4.4	5	18	Male
1641	59d709417b57b711003eb630	8	23	34	1	1	2	1	4.4	5	18	Male
1642	59d709417b57b711003eb630	9	9	40	1	1	2	1	4.4	5	18	Male
1643	59d709417b57b711003eb630	10	2	41	1	1	2	1	4.4	5	18	Male
1644	59d709417b57b711003eb630	11	0	43	1	1	2	1	4.4	5	18	Male
1645	59d709417b57b711003eb630	12	0	39	1	1	2	1	4.4	5	18	Male
1646	59d709417b57b711003eb630	13	0	34	1	1	2	1	4.4	5	18	Male
1647	59d709417b57b711003eb630	14	100	35	1	1	2	1	4.4	5	18	Male
1649	59d84f4b750db4110041a11f	0	50	44	2	3	4	0	2.8	2	19	Female
1650	59d84f4b750db4110041a11f	1	60	39	2	3	4	0	2.8	2	19	Female
1651	59d84f4b750db4110041a11f	2	20	37	2	3	4	0	2.8	2	19	Female
1652	59d84f4b750db4110041a11f	3	10	41	2	3	4	0	2.8	2	19	Female
1653	59d84f4b750db4110041a11f	4	1	1	2	3	4	0	2.8	2	19	Female
1654	59d84f4b750db4110041a11f	5	0	7	2	3	4	0	2.8	2	19	Female
1655	59d84f4b750db4110041a11f	6	10	9	2	3	4	0	2.8	2	19	Female
1656	59d84f4b750db4110041a11f	7	0	38	2	3	4	0	2.8	2	19	Female
1657	59d84f4b750db4110041a11f	8	0	38	2	3	4	0	2.8	2	19	Female
1658	59d84f4b750db4110041a11f	9	1	43	2	3	4	0	2.8	2	19	Female
1659	59d84f4b750db4110041a11f	10	20	34	2	3	4	0	2.8	2	19	Female
1660	59d84f4b750db4110041a11f	11	6	36	2	3	4	0	2.8	2	19	Female
1661	59d84f4b750db4110041a11f	12	5	35	2	3	4	0	2.8	2	19	Female
1662	59d84f4b750db4110041a11f	13	5	41	2	3	4	0	2.8	2	19	Female
1663	59d84f4b750db4110041a11f	14	3	38	2	3	4	0	2.8	2	19	Female
1665	59d96b5738a3131100162753	0	70	44	0	4	4	3	2.4	1	19	Female
1666	59d96b5738a3131100162753	1	80	40	0	4	4	3	2.4	1	19	Female
1667	59d96b5738a3131100162753	2	70	40	0	4	4	3	2.4	1	19	Female
1668	59d96b5738a3131100162753	3	60	36	0	4	4	3	2.4	1	19	Female
1669	59d96b5738a3131100162753	4	90	8	0	4	4	3	2.4	1	19	Female
1670	59d96b5738a3131100162753	5	10	9	0	4	4	3	2.4	1	19	Female
1671	59d96b5738a3131100162753	6	50	2	0	4	4	3	2.4	1	19	Female
1672	59d96b5738a3131100162753	7	60	43	0	4	4	3	2.4	1	19	Female
1673	59d96b5738a3131100162753	8	60	42	0	4	4	3	2.4	1	19	Female
1674	59d96b5738a3131100162753	9	70	35	0	4	4	3	2.4	1	19	Female
1675	59d96b5738a3131100162753	10	50	35	0	4	4	3	2.4	1	19	Female
1676	59d96b5738a3131100162753	11	50	35	0	4	4	3	2.4	1	19	Female
1677	59d96b5738a3131100162753	12	60	37	0	4	4	3	2.4	1	19	Female
1678	59d96b5738a3131100162753	13	50	42	0	4	4	3	2.4	1	19	Female
1679	59d96b5738a3131100162753	14	60	43	0	4	4	3	2.4	1	19	Female
1681	59d9a38738a3131100162824	0	20	44	1	1	2	0	3	5	19	Female
1682	59d9a38738a3131100162824	1	40	44	1	1	2	0	3	5	19	Female
1683	59d9a38738a3131100162824	2	50	39	1	1	2	0	3	5	19	Female
1684	59d9a38738a3131100162824	3	60	37	1	1	2	0	3	5	19	Female
1685	59d9a38738a3131100162824	4	20	7	1	1	2	0	3	5	19	Female
1686	59d9a38738a3131100162824	5	70	5	1	1	2	0	3	5	19	Female
1687	59d9a38738a3131100162824	6	20	10	1	1	2	0	3	5	19	Female
1688	59d9a38738a3131100162824	7	20	42	1	1	2	0	3	5	19	Female
1689	59d9a38738a3131100162824	8	30	40	1	1	2	0	3	5	19	Female
1690	59d9a38738a3131100162824	9	40	39	1	1	2	0	3	5	19	Female
1691	59d9a38738a3131100162824	10	20	43	1	1	2	0	3	5	19	Female
1692	59d9a38738a3131100162824	11	20	34	1	1	2	0	3	5	19	Female
1693	59d9a38738a3131100162824	12	50	41	1	1	2	0	3	5	19	Female
1694	59d9a38738a3131100162824	13	20	44	1	1	2	0	3	5	19	Female
1695	59d9a38738a3131100162824	14	20	36	1	1	2	0	3	5	19	Female
1697	59d9fb8938a3131100162910	0	50	34	3	5	5	0	3.4	4	20	Female
1698	59d9fb8938a3131100162910	1	50	40	3	5	5	0	3.4	4	20	Female
1699	59d9fb8938a3131100162910	2	55	35	3	5	5	0	3.4	4	20	Female
1700	59d9fb8938a3131100162910	3	52	39	3	5	5	0	3.4	4	20	Female
1701	59d9fb8938a3131100162910	4	58	5	3	5	5	0	3.4	4	20	Female
1702	59d9fb8938a3131100162910	5	10	6	3	5	5	0	3.4	4	20	Female
1703	59d9fb8938a3131100162910	6	25	4	3	5	5	0	3.4	4	20	Female
1704	59d9fb8938a3131100162910	7	5	40	3	5	5	0	3.4	4	20	Female
1705	59d9fb8938a3131100162910	8	30	34	3	5	5	0	3.4	4	20	Female
1706	59d9fb8938a3131100162910	9	25	39	3	5	5	0	3.4	4	20	Female
1707	59d9fb8938a3131100162910	10	20	40	3	5	5	0	3.4	4	20	Female
1708	59d9fb8938a3131100162910	11	50	43	3	5	5	0	3.4	4	20	Female
1709	59d9fb8938a3131100162910	12	55	43	3	5	5	0	3.4	4	20	Female
1710	59d9fb8938a3131100162910	13	45	41	3	5	5	0	3.4	4	20	Female
1711	59d9fb8938a3131100162910	14	60	36	3	5	5	0	3.4	4	20	Female
1713	59da14eb38a31311001629e8	0	100	43	3	2	3	3	4	3	20	Male
1714	59da14eb38a31311001629e8	1	100	36	3	2	3	3	4	3	20	Male
1715	59da14eb38a31311001629e8	2	50	41	3	2	3	3	4	3	20	Male
1716	59da14eb38a31311001629e8	3	100	36	3	2	3	3	4	3	20	Male
1717	59da14eb38a31311001629e8	4	40	7	3	2	3	3	4	3	20	Male
1718	59da14eb38a31311001629e8	5	100	7	3	2	3	3	4	3	20	Male
1719	59da14eb38a31311001629e8	6	1	2	3	2	3	3	4	3	20	Male
1720	59da14eb38a31311001629e8	7	69	43	3	2	3	3	4	3	20	Male
1721	59da14eb38a31311001629e8	8	23	41	3	2	3	3	4	3	20	Male
1722	59da14eb38a31311001629e8	9	60	34	3	2	3	3	4	3	20	Male
1723	59da14eb38a31311001629e8	10	50	41	3	2	3	3	4	3	20	Male
1724	59da14eb38a31311001629e8	11	54	36	3	2	3	3	4	3	20	Male
1725	59da14eb38a31311001629e8	12	54	43	3	2	3	3	4	3	20	Male
1726	59da14eb38a31311001629e8	13	60	34	3	2	3	3	4	3	20	Male
1727	59da14eb38a31311001629e8	14	64	44	3	2	3	3	4	3	20	Male
1745	59dd635b903ae31100f5fc4f	0	72	39	3	2	3	1	3.6	5	18	Female
1746	59dd635b903ae31100f5fc4f	1	50	35	3	2	3	1	3.6	5	18	Female
1747	59dd635b903ae31100f5fc4f	2	2	38	3	2	3	1	3.6	5	18	Female
1748	59dd635b903ae31100f5fc4f	3	43	40	3	2	3	1	3.6	5	18	Female
1749	59dd635b903ae31100f5fc4f	4	58	1	3	2	3	1	3.6	5	18	Female
1750	59dd635b903ae31100f5fc4f	5	0	6	3	2	3	1	3.6	5	18	Female
1751	59dd635b903ae31100f5fc4f	6	72	2	3	2	3	1	3.6	5	18	Female
1752	59dd635b903ae31100f5fc4f	7	18	37	3	2	3	1	3.6	5	18	Female
1753	59dd635b903ae31100f5fc4f	8	48	43	3	2	3	1	3.6	5	18	Female
1754	59dd635b903ae31100f5fc4f	9	25	37	3	2	3	1	3.6	5	18	Female
1755	59dd635b903ae31100f5fc4f	10	69	37	3	2	3	1	3.6	5	18	Female
1756	59dd635b903ae31100f5fc4f	11	51	40	3	2	3	1	3.6	5	18	Female
1757	59dd635b903ae31100f5fc4f	12	57	35	3	2	3	1	3.6	5	18	Female
1758	59dd635b903ae31100f5fc4f	13	48	39	3	2	3	1	3.6	5	18	Female
1759	59dd635b903ae31100f5fc4f	14	35	38	3	2	3	1	3.6	5	18	Female
1761	59dd803b903ae31100f5fd1d	0	35	39	0	4	5	1	2.4	1	19	Female
1762	59dd803b903ae31100f5fd1d	1	50	35	0	4	5	1	2.4	1	19	Female
1763	59dd803b903ae31100f5fd1d	2	57	36	0	4	5	1	2.4	1	19	Female
1764	59dd803b903ae31100f5fd1d	3	60	40	0	4	5	1	2.4	1	19	Female
1765	59dd803b903ae31100f5fd1d	4	65	1	0	4	5	1	2.4	1	19	Female
1766	59dd803b903ae31100f5fd1d	5	30	9	0	4	5	1	2.4	1	19	Female
1767	59dd803b903ae31100f5fd1d	6	15	1	0	4	5	1	2.4	1	19	Female
1768	59dd803b903ae31100f5fd1d	7	20	44	0	4	5	1	2.4	1	19	Female
1769	59dd803b903ae31100f5fd1d	8	25	43	0	4	5	1	2.4	1	19	Female
1770	59dd803b903ae31100f5fd1d	9	50	40	0	4	5	1	2.4	1	19	Female
1771	59dd803b903ae31100f5fd1d	10	48	40	0	4	5	1	2.4	1	19	Female
1772	59dd803b903ae31100f5fd1d	11	20	44	0	4	5	1	2.4	1	19	Female
1773	59dd803b903ae31100f5fd1d	12	15	41	0	4	5	1	2.4	1	19	Female
1774	59dd803b903ae31100f5fd1d	13	10	35	0	4	5	1	2.4	1	19	Female
1775	59dd803b903ae31100f5fd1d	14	5	36	0	4	5	1	2.4	1	19	Female
1777	59dd8ec1903ae31100f5fe94	0	50	43	0	2	3	0	2	3	20	Male
1778	59dd8ec1903ae31100f5fe94	1	67	42	0	2	3	0	2	3	20	Male
1779	59dd8ec1903ae31100f5fe94	2	1	44	0	2	3	0	2	3	20	Male
1780	59dd8ec1903ae31100f5fe94	3	90	36	0	2	3	0	2	3	20	Male
1781	59dd8ec1903ae31100f5fe94	4	87	8	0	2	3	0	2	3	20	Male
1782	59dd8ec1903ae31100f5fe94	5	12	5	0	2	3	0	2	3	20	Male
1783	59dd8ec1903ae31100f5fe94	6	12	4	0	2	3	0	2	3	20	Male
1784	59dd8ec1903ae31100f5fe94	7	99	43	0	2	3	0	2	3	20	Male
1785	59dd8ec1903ae31100f5fe94	8	98	41	0	2	3	0	2	3	20	Male
1786	59dd8ec1903ae31100f5fe94	9	21	39	0	2	3	0	2	3	20	Male
1787	59dd8ec1903ae31100f5fe94	10	88	34	0	2	3	0	2	3	20	Male
1788	59dd8ec1903ae31100f5fe94	11	99	39	0	2	3	0	2	3	20	Male
1789	59dd8ec1903ae31100f5fe94	12	77	43	0	2	3	0	2	3	20	Male
1790	59dd8ec1903ae31100f5fe94	13	99	37	0	2	3	0	2	3	20	Male
1791	59dd8ec1903ae31100f5fe94	14	99	35	0	2	3	0	2	3	20	Male
1793	59def39da25eac1100c53b55	0	50	36	0	2	2	0	3.2	1	19	Female
1794	59def39da25eac1100c53b55	1	20	43	0	2	2	0	3.2	1	19	Female
1795	59def39da25eac1100c53b55	2	10	36	0	2	2	0	3.2	1	19	Female
1796	59def39da25eac1100c53b55	3	50	35	0	2	2	0	3.2	1	19	Female
1797	59def39da25eac1100c53b55	4	50	2	0	2	2	0	3.2	1	19	Female
1798	59def39da25eac1100c53b55	5	0	2	0	2	2	0	3.2	1	19	Female
1799	59def39da25eac1100c53b55	6	0	8	0	2	2	0	3.2	1	19	Female
1800	59def39da25eac1100c53b55	7	10	44	0	2	2	0	3.2	1	19	Female
1801	59def39da25eac1100c53b55	8	13	34	0	2	2	0	3.2	1	19	Female
1802	59def39da25eac1100c53b55	9	19	44	0	2	2	0	3.2	1	19	Female
1803	59def39da25eac1100c53b55	10	10	39	0	2	2	0	3.2	1	19	Female
1804	59def39da25eac1100c53b55	11	100	43	0	2	2	0	3.2	1	19	Female
1805	59def39da25eac1100c53b55	12	100	36	0	2	2	0	3.2	1	19	Female
1806	59def39da25eac1100c53b55	13	0	39	0	2	2	0	3.2	1	19	Female
1807	59def39da25eac1100c53b55	14	9	39	0	2	2	0	3.2	1	19	Female
1809	59e0af19d07d831100f5513e	0	24	43	0	1	2	0	4	3	20	Female
1810	59e0af19d07d831100f5513e	1	36	38	0	1	2	0	4	3	20	Female
1811	59e0af19d07d831100f5513e	2	41	35	0	1	2	0	4	3	20	Female
1812	59e0af19d07d831100f5513e	3	100	39	0	1	2	0	4	3	20	Female
1813	59e0af19d07d831100f5513e	4	15	4	0	1	2	0	4	3	20	Female
1814	59e0af19d07d831100f5513e	5	67	3	0	1	2	0	4	3	20	Female
1815	59e0af19d07d831100f5513e	6	24	9	0	1	2	0	4	3	20	Female
1816	59e0af19d07d831100f5513e	7	7	36	0	1	2	0	4	3	20	Female
1817	59e0af19d07d831100f5513e	8	6	36	0	1	2	0	4	3	20	Female
1818	59e0af19d07d831100f5513e	9	13	42	0	1	2	0	4	3	20	Female
1819	59e0af19d07d831100f5513e	10	19	36	0	1	2	0	4	3	20	Female
1820	59e0af19d07d831100f5513e	11	66	36	0	1	2	0	4	3	20	Female
1821	59e0af19d07d831100f5513e	12	11	42	0	1	2	0	4	3	20	Female
1822	59e0af19d07d831100f5513e	13	23	34	0	1	2	0	4	3	20	Female
1823	59e0af19d07d831100f5513e	14	17	38	0	1	2	0	4	3	20	Female
1825	59e2ed0b45d94d1100bb7a9d	0	70	35	1	2	2	3	2.8	1	20	Male
1826	59e2ed0b45d94d1100bb7a9d	1	85	37	1	2	2	3	2.8	1	20	Male
1827	59e2ed0b45d94d1100bb7a9d	2	20	36	1	2	2	3	2.8	1	20	Male
1828	59e2ed0b45d94d1100bb7a9d	3	65	42	1	2	2	3	2.8	1	20	Male
1829	59e2ed0b45d94d1100bb7a9d	4	68	1	1	2	2	3	2.8	1	20	Male
1830	59e2ed0b45d94d1100bb7a9d	5	40	7	1	2	2	3	2.8	1	20	Male
1831	59e2ed0b45d94d1100bb7a9d	6	50	6	1	2	2	3	2.8	1	20	Male
1832	59e2ed0b45d94d1100bb7a9d	7	15	35	1	2	2	3	2.8	1	20	Male
1833	59e2ed0b45d94d1100bb7a9d	8	23	37	1	2	2	3	2.8	1	20	Male
1834	59e2ed0b45d94d1100bb7a9d	9	30	38	1	2	2	3	2.8	1	20	Male
1835	59e2ed0b45d94d1100bb7a9d	10	35	36	1	2	2	3	2.8	1	20	Male
1836	59e2ed0b45d94d1100bb7a9d	11	42	34	1	2	2	3	2.8	1	20	Male
1837	59e2ed0b45d94d1100bb7a9d	12	39	36	1	2	2	3	2.8	1	20	Male
1838	59e2ed0b45d94d1100bb7a9d	13	42	41	1	2	2	3	2.8	1	20	Male
1839	59e2ed0b45d94d1100bb7a9d	14	50	42	1	2	2	3	2.8	1	20	Male
1857	59e32c7c45d94d1100bb7cb2	0	50	39	1	2	3	0	3.8	4	23	Female
1858	59e32c7c45d94d1100bb7cb2	1	40	43	1	2	3	0	3.8	4	23	Female
1859	59e32c7c45d94d1100bb7cb2	2	45	41	1	2	3	0	3.8	4	23	Female
1860	59e32c7c45d94d1100bb7cb2	3	50	34	1	2	3	0	3.8	4	23	Female
1861	59e32c7c45d94d1100bb7cb2	4	35	8	1	2	3	0	3.8	4	23	Female
1862	59e32c7c45d94d1100bb7cb2	5	10	8	1	2	3	0	3.8	4	23	Female
1863	59e32c7c45d94d1100bb7cb2	6	20	6	1	2	3	0	3.8	4	23	Female
1864	59e32c7c45d94d1100bb7cb2	7	5	38	1	2	3	0	3.8	4	23	Female
1865	59e32c7c45d94d1100bb7cb2	8	40	39	1	2	3	0	3.8	4	23	Female
1866	59e32c7c45d94d1100bb7cb2	9	40	44	1	2	3	0	3.8	4	23	Female
1867	59e32c7c45d94d1100bb7cb2	10	40	39	1	2	3	0	3.8	4	23	Female
1868	59e32c7c45d94d1100bb7cb2	11	40	39	1	2	3	0	3.8	4	23	Female
1869	59e32c7c45d94d1100bb7cb2	12	45	41	1	2	3	0	3.8	4	23	Female
1870	59e32c7c45d94d1100bb7cb2	13	50	35	1	2	3	0	3.8	4	23	Female
1871	59e32c7c45d94d1100bb7cb2	14	50	43	1	2	3	0	3.8	4	23	Female
1889	59e572f134943a1100251622	0	50	34	1	2	3	0	2.2	0	18	Female
1890	59e572f134943a1100251622	1	20	36	1	2	3	0	2.2	0	18	Female
1891	59e572f134943a1100251622	2	4	44	1	2	3	0	2.2	0	18	Female
1892	59e572f134943a1100251622	3	20	40	1	2	3	0	2.2	0	18	Female
1893	59e572f134943a1100251622	4	10	0	1	2	3	0	2.2	0	18	Female
1894	59e572f134943a1100251622	5	1	0	1	2	3	0	2.2	0	18	Female
1895	59e572f134943a1100251622	6	0	9	1	2	3	0	2.2	0	18	Female
1896	59e572f134943a1100251622	7	23	41	1	2	3	0	2.2	0	18	Female
1897	59e572f134943a1100251622	8	15	37	1	2	3	0	2.2	0	18	Female
1898	59e572f134943a1100251622	9	17	37	1	2	3	0	2.2	0	18	Female
1899	59e572f134943a1100251622	10	20	37	1	2	3	0	2.2	0	18	Female
1900	59e572f134943a1100251622	11	10	43	1	2	3	0	2.2	0	18	Female
1901	59e572f134943a1100251622	12	10	41	1	2	3	0	2.2	0	18	Female
1902	59e572f134943a1100251622	13	10	36	1	2	3	0	2.2	0	18	Female
1903	59e572f134943a1100251622	14	10	43	1	2	3	0	2.2	0	18	Female
1905	59e5b76034943a11002516f1	0	30	37	2	1	1	3	3.4	4	18	Male
1906	59e5b76034943a11002516f1	1	35	38	2	1	1	3	3.4	4	18	Male
1907	59e5b76034943a11002516f1	2	40	42	2	1	1	3	3.4	4	18	Male
1908	59e5b76034943a11002516f1	3	55	40	2	1	1	3	3.4	4	18	Male
1909	59e5b76034943a11002516f1	4	67	9	2	1	1	3	3.4	4	18	Male
1910	59e5b76034943a11002516f1	5	18	8	2	1	1	3	3.4	4	18	Male
1911	59e5b76034943a11002516f1	6	0	2	2	1	1	3	3.4	4	18	Male
1912	59e5b76034943a11002516f1	7	5	40	2	1	1	3	3.4	4	18	Male
1913	59e5b76034943a11002516f1	8	10	44	2	1	1	3	3.4	4	18	Male
1914	59e5b76034943a11002516f1	9	0	36	2	1	1	3	3.4	4	18	Male
1915	59e5b76034943a11002516f1	10	2	37	2	1	1	3	3.4	4	18	Male
1916	59e5b76034943a11002516f1	11	3	35	2	1	1	3	3.4	4	18	Male
1917	59e5b76034943a11002516f1	12	5	40	2	1	1	3	3.4	4	18	Male
1918	59e5b76034943a11002516f1	13	7	36	2	1	1	3	3.4	4	18	Male
1919	59e5b76034943a11002516f1	14	9	39	2	1	1	3	3.4	4	18	Male
1921	59e5bf8834943a11002517bf	0	50	38	10	1	4	3	4.4	6	20	Female
1922	59e5bf8834943a11002517bf	1	70	44	10	1	4	3	4.4	6	20	Female
1923	59e5bf8834943a11002517bf	2	100	35	10	1	4	3	4.4	6	20	Female
1924	59e5bf8834943a11002517bf	3	0	37	10	1	4	3	4.4	6	20	Female
1925	59e5bf8834943a11002517bf	4	50	3	10	1	4	3	4.4	6	20	Female
1926	59e5bf8834943a11002517bf	5	70	7	10	1	4	3	4.4	6	20	Female
1927	59e5bf8834943a11002517bf	6	1	5	10	1	4	3	4.4	6	20	Female
1928	59e5bf8834943a11002517bf	7	100	42	10	1	4	3	4.4	6	20	Female
1929	59e5bf8834943a11002517bf	8	100	42	10	1	4	3	4.4	6	20	Female
1930	59e5bf8834943a11002517bf	9	100	34	10	1	4	3	4.4	6	20	Female
1931	59e5bf8834943a11002517bf	10	100	34	10	1	4	3	4.4	6	20	Female
1932	59e5bf8834943a11002517bf	11	100	41	10	1	4	3	4.4	6	20	Female
1933	59e5bf8834943a11002517bf	12	100	44	10	1	4	3	4.4	6	20	Female
1934	59e5bf8834943a11002517bf	13	100	35	10	1	4	3	4.4	6	20	Female
1935	59e5bf8834943a11002517bf	14	100	36	10	1	4	3	4.4	6	20	Female
1953	59e742539b8c911100773edd	0	10	37	0	NA	NA	0	3.6	1	19	Female
1954	59e742539b8c911100773edd	1	50	42	0	NA	NA	0	3.6	1	19	Female
1955	59e742539b8c911100773edd	2	45	34	0	NA	NA	0	3.6	1	19	Female
1956	59e742539b8c911100773edd	3	47	34	0	NA	NA	0	3.6	1	19	Female
1957	59e742539b8c911100773edd	4	48	5	0	NA	NA	0	3.6	1	19	Female
1958	59e742539b8c911100773edd	5	25	9	0	NA	NA	0	3.6	1	19	Female
1959	59e742539b8c911100773edd	6	8	5	0	NA	NA	0	3.6	1	19	Female
1960	59e742539b8c911100773edd	7	0	41	0	NA	NA	0	3.6	1	19	Female
1961	59e742539b8c911100773edd	8	100	41	0	NA	NA	0	3.6	1	19	Female
1962	59e742539b8c911100773edd	9	50	37	0	NA	NA	0	3.6	1	19	Female
1963	59e742539b8c911100773edd	10	51	37	0	NA	NA	0	3.6	1	19	Female
1964	59e742539b8c911100773edd	11	0	34	0	NA	NA	0	3.6	1	19	Female
1965	59e742539b8c911100773edd	12	0	36	0	NA	NA	0	3.6	1	19	Female
1966	59e742539b8c911100773edd	13	0	44	0	NA	NA	0	3.6	1	19	Female
1967	59e742539b8c911100773edd	14	1	38	0	NA	NA	0	3.6	1	19	Female
1969	59e7fe582fe6da11002f1e95	0	40	34	0	2	3	0	3.6	3	20	Female
1970	59e7fe582fe6da11002f1e95	1	50	39	0	2	3	0	3.6	3	20	Female
1971	59e7fe582fe6da11002f1e95	2	45	44	0	2	3	0	3.6	3	20	Female
1972	59e7fe582fe6da11002f1e95	3	60	38	0	2	3	0	3.6	3	20	Female
1973	59e7fe582fe6da11002f1e95	4	55	3	0	2	3	0	3.6	3	20	Female
1974	59e7fe582fe6da11002f1e95	5	20	0	0	2	3	0	3.6	3	20	Female
1975	59e7fe582fe6da11002f1e95	6	40	1	0	2	3	0	3.6	3	20	Female
1976	59e7fe582fe6da11002f1e95	7	30	43	0	2	3	0	3.6	3	20	Female
1977	59e7fe582fe6da11002f1e95	8	50	37	0	2	3	0	3.6	3	20	Female
1978	59e7fe582fe6da11002f1e95	9	55	41	0	2	3	0	3.6	3	20	Female
1979	59e7fe582fe6da11002f1e95	10	39	44	0	2	3	0	3.6	3	20	Female
1980	59e7fe582fe6da11002f1e95	11	35	39	0	2	3	0	3.6	3	20	Female
1981	59e7fe582fe6da11002f1e95	12	30	36	0	2	3	0	3.6	3	20	Female
1982	59e7fe582fe6da11002f1e95	13	40	35	0	2	3	0	3.6	3	20	Female
1983	59e7fe582fe6da11002f1e95	14	65	42	0	2	3	0	3.6	3	20	Female
1985	59e9796906b8181100dd0d1b	0	50	35	3	NA	NA	0	4	6	23	Male
1986	59e9796906b8181100dd0d1b	1	10	37	3	NA	NA	0	4	6	23	Male
1987	59e9796906b8181100dd0d1b	2	4	38	3	NA	NA	0	4	6	23	Male
1988	59e9796906b8181100dd0d1b	3	1	42	3	NA	NA	0	4	6	23	Male
1989	59e9796906b8181100dd0d1b	4	1	4	3	NA	NA	0	4	6	23	Male
1990	59e9796906b8181100dd0d1b	5	70	0	3	NA	NA	0	4	6	23	Male
1991	59e9796906b8181100dd0d1b	6	30	10	3	NA	NA	0	4	6	23	Male
1992	59e9796906b8181100dd0d1b	7	40	39	3	NA	NA	0	4	6	23	Male
1993	59e9796906b8181100dd0d1b	8	100	36	3	NA	NA	0	4	6	23	Male
1994	59e9796906b8181100dd0d1b	9	50	40	3	NA	NA	0	4	6	23	Male
1995	59e9796906b8181100dd0d1b	10	35	34	3	NA	NA	0	4	6	23	Male
1996	59e9796906b8181100dd0d1b	11	32	41	3	NA	NA	0	4	6	23	Male
1997	59e9796906b8181100dd0d1b	12	55	44	3	NA	NA	0	4	6	23	Male
1998	59e9796906b8181100dd0d1b	13	11	42	3	NA	NA	0	4	6	23	Male
1999	59e9796906b8181100dd0d1b	14	33	40	3	NA	NA	0	4	6	23	Male
2001	59e9a47e06b8181100dd0e8d	0	60	37	0	2	2	0	2.2	3	18	Male
2002	59e9a47e06b8181100dd0e8d	1	50	39	0	2	2	0	2.2	3	18	Male
2003	59e9a47e06b8181100dd0e8d	2	40	37	0	2	2	0	2.2	3	18	Male
2004	59e9a47e06b8181100dd0e8d	3	50	41	0	2	2	0	2.2	3	18	Male
2005	59e9a47e06b8181100dd0e8d	4	80	5	0	2	2	0	2.2	3	18	Male
2006	59e9a47e06b8181100dd0e8d	5	40	5	0	2	2	0	2.2	3	18	Male
2007	59e9a47e06b8181100dd0e8d	6	30	6	0	2	2	0	2.2	3	18	Male
2008	59e9a47e06b8181100dd0e8d	7	80	38	0	2	2	0	2.2	3	18	Male
2009	59e9a47e06b8181100dd0e8d	8	100	39	0	2	2	0	2.2	3	18	Male
2010	59e9a47e06b8181100dd0e8d	9	100	40	0	2	2	0	2.2	3	18	Male
2011	59e9a47e06b8181100dd0e8d	10	91	39	0	2	2	0	2.2	3	18	Male
2012	59e9a47e06b8181100dd0e8d	11	94	44	0	2	2	0	2.2	3	18	Male
2013	59e9a47e06b8181100dd0e8d	12	79	38	0	2	2	0	2.2	3	18	Male
2014	59e9a47e06b8181100dd0e8d	13	85	39	0	2	2	0	2.2	3	18	Male
2015	59e9a47e06b8181100dd0e8d	14	99	36	0	2	2	0	2.2	3	18	Male
2017	59e9f0ff06b8181100dd0f56	0	50	36	2	1	3	0	5	5	20	Female
2018	59e9f0ff06b8181100dd0f56	1	50	37	2	1	3	0	5	5	20	Female
2019	59e9f0ff06b8181100dd0f56	2	60	44	2	1	3	0	5	5	20	Female
2020	59e9f0ff06b8181100dd0f56	3	50	40	2	1	3	0	5	5	20	Female
2021	59e9f0ff06b8181100dd0f56	4	70	1	2	1	3	0	5	5	20	Female
2022	59e9f0ff06b8181100dd0f56	5	30	5	2	1	3	0	5	5	20	Female
2023	59e9f0ff06b8181100dd0f56	6	40	9	2	1	3	0	5	5	20	Female
2024	59e9f0ff06b8181100dd0f56	7	40	40	2	1	3	0	5	5	20	Female
2025	59e9f0ff06b8181100dd0f56	8	10	44	2	1	3	0	5	5	20	Female
2026	59e9f0ff06b8181100dd0f56	9	10	34	2	1	3	0	5	5	20	Female
2027	59e9f0ff06b8181100dd0f56	10	20	37	2	1	3	0	5	5	20	Female
2028	59e9f0ff06b8181100dd0f56	11	20	43	2	1	3	0	5	5	20	Female
2029	59e9f0ff06b8181100dd0f56	12	20	34	2	1	3	0	5	5	20	Female
2030	59e9f0ff06b8181100dd0f56	13	15	41	2	1	3	0	5	5	20	Female
2031	59e9f0ff06b8181100dd0f56	14	15	35	2	1	3	0	5	5	20	Female
2033	59eaa409f60d6a11005dbb7c	0	20	40	3	3	2	0	3.8	4	19	Female
2034	59eaa409f60d6a11005dbb7c	1	20	39	3	3	2	0	3.8	4	19	Female
2035	59eaa409f60d6a11005dbb7c	2	50	40	3	3	2	0	3.8	4	19	Female
2036	59eaa409f60d6a11005dbb7c	3	30	38	3	3	2	0	3.8	4	19	Female
2037	59eaa409f60d6a11005dbb7c	4	20	7	3	3	2	0	3.8	4	19	Female
2038	59eaa409f60d6a11005dbb7c	5	15	5	3	3	2	0	3.8	4	19	Female
2039	59eaa409f60d6a11005dbb7c	6	30	7	3	3	2	0	3.8	4	19	Female
2040	59eaa409f60d6a11005dbb7c	7	15	39	3	3	2	0	3.8	4	19	Female
2041	59eaa409f60d6a11005dbb7c	8	30	39	3	3	2	0	3.8	4	19	Female
2042	59eaa409f60d6a11005dbb7c	9	40	38	3	3	2	0	3.8	4	19	Female
2043	59eaa409f60d6a11005dbb7c	10	39	39	3	3	2	0	3.8	4	19	Female
2044	59eaa409f60d6a11005dbb7c	11	50	39	3	3	2	0	3.8	4	19	Female
2045	59eaa409f60d6a11005dbb7c	12	30	39	3	3	2	0	3.8	4	19	Female
2046	59eaa409f60d6a11005dbb7c	13	30	43	3	3	2	0	3.8	4	19	Female
2047	59eaa409f60d6a11005dbb7c	14	60	43	3	3	2	0	3.8	4	19	Female
2049	59ebdaf64c2d091100a3cf5c	0	50	36	5	1	2	3	3.6	5	19	Male
2050	59ebdaf64c2d091100a3cf5c	1	100	43	5	1	2	3	3.6	5	19	Male
2051	59ebdaf64c2d091100a3cf5c	2	1	44	5	1	2	3	3.6	5	19	Male
2052	59ebdaf64c2d091100a3cf5c	3	0	39	5	1	2	3	3.6	5	19	Male
2053	59ebdaf64c2d091100a3cf5c	4	56	7	5	1	2	3	3.6	5	19	Male
2054	59ebdaf64c2d091100a3cf5c	5	57	2	5	1	2	3	3.6	5	19	Male
2055	59ebdaf64c2d091100a3cf5c	6	23	0	5	1	2	3	3.6	5	19	Male
2056	59ebdaf64c2d091100a3cf5c	7	23	39	5	1	2	3	3.6	5	19	Male
2057	59ebdaf64c2d091100a3cf5c	8	23	35	5	1	2	3	3.6	5	19	Male
2058	59ebdaf64c2d091100a3cf5c	9	23	40	5	1	2	3	3.6	5	19	Male
2059	59ebdaf64c2d091100a3cf5c	10	100	44	5	1	2	3	3.6	5	19	Male
2060	59ebdaf64c2d091100a3cf5c	11	100	38	5	1	2	3	3.6	5	19	Male
2061	59ebdaf64c2d091100a3cf5c	12	100	36	5	1	2	3	3.6	5	19	Male
2062	59ebdaf64c2d091100a3cf5c	13	34	39	5	1	2	3	3.6	5	19	Male
2063	59ebdaf64c2d091100a3cf5c	14	9	39	5	1	2	3	3.6	5	19	Male
2065	59ec21704c2d091100a3d028	0	50	43	6	1	1	2	3.2	5	18	Male
2066	59ec21704c2d091100a3d028	1	50	41	6	1	1	2	3.2	5	18	Male
2067	59ec21704c2d091100a3d028	2	60	43	6	1	1	2	3.2	5	18	Male
2068	59ec21704c2d091100a3d028	3	80	35	6	1	1	2	3.2	5	18	Male
2069	59ec21704c2d091100a3d028	4	50	10	6	1	1	2	3.2	5	18	Male
2070	59ec21704c2d091100a3d028	5	50	4	6	1	1	2	3.2	5	18	Male
2071	59ec21704c2d091100a3d028	6	20	4	6	1	1	2	3.2	5	18	Male
2072	59ec21704c2d091100a3d028	7	0	42	6	1	1	2	3.2	5	18	Male
2073	59ec21704c2d091100a3d028	8	15	43	6	1	1	2	3.2	5	18	Male
2074	59ec21704c2d091100a3d028	9	20	42	6	1	1	2	3.2	5	18	Male
2075	59ec21704c2d091100a3d028	10	10	39	6	1	1	2	3.2	5	18	Male
2076	59ec21704c2d091100a3d028	11	50	36	6	1	1	2	3.2	5	18	Male
2077	59ec21704c2d091100a3d028	12	5	35	6	1	1	2	3.2	5	18	Male
2078	59ec21704c2d091100a3d028	13	5	39	6	1	1	2	3.2	5	18	Male
2079	59ec21704c2d091100a3d028	14	10	38	6	1	1	2	3.2	5	18	Male
2081	59ec4add4c2d091100a3d197	0	50	38	0	1	2	1	3.6	5	19	Female
2082	59ec4add4c2d091100a3d197	1	70	43	0	1	2	1	3.6	5	19	Female
2083	59ec4add4c2d091100a3d197	2	30	40	0	1	2	1	3.6	5	19	Female
2084	59ec4add4c2d091100a3d197	3	40	36	0	1	2	1	3.6	5	19	Female
2085	59ec4add4c2d091100a3d197	4	100	1	0	1	2	1	3.6	5	19	Female
2086	59ec4add4c2d091100a3d197	5	3	6	0	1	2	1	3.6	5	19	Female
2087	59ec4add4c2d091100a3d197	6	50	10	0	1	2	1	3.6	5	19	Female
2088	59ec4add4c2d091100a3d197	7	40	44	0	1	2	1	3.6	5	19	Female
2089	59ec4add4c2d091100a3d197	8	53	43	0	1	2	1	3.6	5	19	Female
2090	59ec4add4c2d091100a3d197	9	30	38	0	1	2	1	3.6	5	19	Female
2091	59ec4add4c2d091100a3d197	10	50	36	0	1	2	1	3.6	5	19	Female
2092	59ec4add4c2d091100a3d197	11	60	42	0	1	2	1	3.6	5	19	Female
2093	59ec4add4c2d091100a3d197	12	80	36	0	1	2	1	3.6	5	19	Female
2094	59ec4add4c2d091100a3d197	13	30	35	0	1	2	1	3.6	5	19	Female
2095	59ec4add4c2d091100a3d197	14	50	41	0	1	2	1	3.6	5	19	Female
2097	59ec4afc4c2d091100a3d1a0	0	20	43	7	1	1	0	4.8	3	19	Female
2098	59ec4afc4c2d091100a3d1a0	1	34	36	7	1	1	0	4.8	3	19	Female
2099	59ec4afc4c2d091100a3d1a0	2	80	39	7	1	1	0	4.8	3	19	Female
2100	59ec4afc4c2d091100a3d1a0	3	100	44	7	1	1	0	4.8	3	19	Female
2101	59ec4afc4c2d091100a3d1a0	4	40	0	7	1	1	0	4.8	3	19	Female
2102	59ec4afc4c2d091100a3d1a0	5	0	10	7	1	1	0	4.8	3	19	Female
2103	59ec4afc4c2d091100a3d1a0	6	21	4	7	1	1	0	4.8	3	19	Female
2104	59ec4afc4c2d091100a3d1a0	7	0	43	7	1	1	0	4.8	3	19	Female
2105	59ec4afc4c2d091100a3d1a0	8	1	36	7	1	1	0	4.8	3	19	Female
2106	59ec4afc4c2d091100a3d1a0	9	11	44	7	1	1	0	4.8	3	19	Female
2107	59ec4afc4c2d091100a3d1a0	10	100	37	7	1	1	0	4.8	3	19	Female
2108	59ec4afc4c2d091100a3d1a0	11	21	35	7	1	1	0	4.8	3	19	Female
2109	59ec4afc4c2d091100a3d1a0	12	44	41	7	1	1	0	4.8	3	19	Female
2110	59ec4afc4c2d091100a3d1a0	13	67	35	7	1	1	0	4.8	3	19	Female
2111	59ec4afc4c2d091100a3d1a0	14	12	37	7	1	1	0	4.8	3	19	Female
2129	59ecf37d4c2d091100a3d3fd	0	100	36	8	1	1	0	4.4	4	18	Female
2130	59ecf37d4c2d091100a3d3fd	1	15	44	8	1	1	0	4.4	4	18	Female
2131	59ecf37d4c2d091100a3d3fd	2	5	34	8	1	1	0	4.4	4	18	Female
2132	59ecf37d4c2d091100a3d3fd	3	45	39	8	1	1	0	4.4	4	18	Female
2133	59ecf37d4c2d091100a3d3fd	4	10	8	8	1	1	0	4.4	4	18	Female
2134	59ecf37d4c2d091100a3d3fd	5	1	7	8	1	1	0	4.4	4	18	Female
2135	59ecf37d4c2d091100a3d3fd	6	90	6	8	1	1	0	4.4	4	18	Female
2136	59ecf37d4c2d091100a3d3fd	7	10	44	8	1	1	0	4.4	4	18	Female
2137	59ecf37d4c2d091100a3d3fd	8	100	34	8	1	1	0	4.4	4	18	Female
2138	59ecf37d4c2d091100a3d3fd	9	20	39	8	1	1	0	4.4	4	18	Female
2139	59ecf37d4c2d091100a3d3fd	10	15	42	8	1	1	0	4.4	4	18	Female
2140	59ecf37d4c2d091100a3d3fd	11	50	37	8	1	1	0	4.4	4	18	Female
2141	59ecf37d4c2d091100a3d3fd	12	100	41	8	1	1	0	4.4	4	18	Female
2142	59ecf37d4c2d091100a3d3fd	13	75	37	8	1	1	0	4.4	4	18	Female
2143	59ecf37d4c2d091100a3d3fd	14	75	40	8	1	1	0	4.4	4	18	Female
2145	59ed1becb8ffd61100e045e4	0	20	39	0	2	1	1	3.4	5	19	Male
2146	59ed1becb8ffd61100e045e4	1	5	41	0	2	1	1	3.4	5	19	Male
2147	59ed1becb8ffd61100e045e4	2	50	37	0	2	1	1	3.4	5	19	Male
2148	59ed1becb8ffd61100e045e4	3	40	44	0	2	1	1	3.4	5	19	Male
2149	59ed1becb8ffd61100e045e4	4	13	1	0	2	1	1	3.4	5	19	Male
2150	59ed1becb8ffd61100e045e4	5	10	3	0	2	1	1	3.4	5	19	Male
2151	59ed1becb8ffd61100e045e4	6	10	10	0	2	1	1	3.4	5	19	Male
2152	59ed1becb8ffd61100e045e4	7	25	39	0	2	1	1	3.4	5	19	Male
2153	59ed1becb8ffd61100e045e4	8	4	39	0	2	1	1	3.4	5	19	Male
2154	59ed1becb8ffd61100e045e4	9	40	34	0	2	1	1	3.4	5	19	Male
2155	59ed1becb8ffd61100e045e4	10	25	38	0	2	1	1	3.4	5	19	Male
2156	59ed1becb8ffd61100e045e4	11	10	44	0	2	1	1	3.4	5	19	Male
2157	59ed1becb8ffd61100e045e4	12	0	44	0	2	1	1	3.4	5	19	Male
2158	59ed1becb8ffd61100e045e4	13	0	38	0	2	1	1	3.4	5	19	Male
2159	59ed1becb8ffd61100e045e4	14	0	34	0	2	1	1	3.4	5	19	Male
2161	59ed543bb8ffd61100e04718	0	100	38	9	1	1	2	4.4	7	19	Male
2162	59ed543bb8ffd61100e04718	1	65	37	9	1	1	2	4.4	7	19	Male
2163	59ed543bb8ffd61100e04718	2	41	34	9	1	1	2	4.4	7	19	Male
2164	59ed543bb8ffd61100e04718	3	6	41	9	1	1	2	4.4	7	19	Male
2165	59ed543bb8ffd61100e04718	4	4	2	9	1	1	2	4.4	7	19	Male
2166	59ed543bb8ffd61100e04718	5	11	1	9	1	1	2	4.4	7	19	Male
2167	59ed543bb8ffd61100e04718	6	0	0	9	1	1	2	4.4	7	19	Male
2168	59ed543bb8ffd61100e04718	7	0	35	9	1	1	2	4.4	7	19	Male
2169	59ed543bb8ffd61100e04718	8	0	36	9	1	1	2	4.4	7	19	Male
2170	59ed543bb8ffd61100e04718	9	0	36	9	1	1	2	4.4	7	19	Male
2171	59ed543bb8ffd61100e04718	10	0	43	9	1	1	2	4.4	7	19	Male
2172	59ed543bb8ffd61100e04718	11	25	39	9	1	1	2	4.4	7	19	Male
2173	59ed543bb8ffd61100e04718	12	25	43	9	1	1	2	4.4	7	19	Male
2174	59ed543bb8ffd61100e04718	13	25	40	9	1	1	2	4.4	7	19	Male
2175	59ed543bb8ffd61100e04718	14	25	36	9	1	1	2	4.4	7	19	Male
2177	59ed8a86b8ffd61100e047e8	0	60	39	0	3	2	0	2.4	1	18	Female
2178	59ed8a86b8ffd61100e047e8	1	100	35	0	3	2	0	2.4	1	18	Female
2179	59ed8a86b8ffd61100e047e8	2	80	43	0	3	2	0	2.4	1	18	Female
2180	59ed8a86b8ffd61100e047e8	3	70	39	0	3	2	0	2.4	1	18	Female
2181	59ed8a86b8ffd61100e047e8	4	65	8	0	3	2	0	2.4	1	18	Female
2182	59ed8a86b8ffd61100e047e8	5	100	5	0	3	2	0	2.4	1	18	Female
2183	59ed8a86b8ffd61100e047e8	6	10	4	0	3	2	0	2.4	1	18	Female
2184	59ed8a86b8ffd61100e047e8	7	45	38	0	3	2	0	2.4	1	18	Female
2185	59ed8a86b8ffd61100e047e8	8	98	34	0	3	2	0	2.4	1	18	Female
2186	59ed8a86b8ffd61100e047e8	9	99	40	0	3	2	0	2.4	1	18	Female
2187	59ed8a86b8ffd61100e047e8	10	100	44	0	3	2	0	2.4	1	18	Female
2188	59ed8a86b8ffd61100e047e8	11	100	41	0	3	2	0	2.4	1	18	Female
2189	59ed8a86b8ffd61100e047e8	12	99	36	0	3	2	0	2.4	1	18	Female
2190	59ed8a86b8ffd61100e047e8	13	0	38	0	3	2	0	2.4	1	18	Female
2191	59ed8a86b8ffd61100e047e8	14	99	40	0	3	2	0	2.4	1	18	Female
2209	59ed9a0bb8ffd61100e04984	0	50	34	1	2	4	0	3.4	5	19	Female
2210	59ed9a0bb8ffd61100e04984	1	1	34	1	2	4	0	3.4	5	19	Female
2211	59ed9a0bb8ffd61100e04984	2	20	42	1	2	4	0	3.4	5	19	Female
2212	59ed9a0bb8ffd61100e04984	3	2	43	1	2	4	0	3.4	5	19	Female
2213	59ed9a0bb8ffd61100e04984	4	25	0	1	2	4	0	3.4	5	19	Female
2214	59ed9a0bb8ffd61100e04984	5	5	2	1	2	4	0	3.4	5	19	Female
2215	59ed9a0bb8ffd61100e04984	6	0	8	1	2	4	0	3.4	5	19	Female
2216	59ed9a0bb8ffd61100e04984	7	35	40	1	2	4	0	3.4	5	19	Female
2217	59ed9a0bb8ffd61100e04984	8	10	34	1	2	4	0	3.4	5	19	Female
2218	59ed9a0bb8ffd61100e04984	9	15	37	1	2	4	0	3.4	5	19	Female
2219	59ed9a0bb8ffd61100e04984	10	40	42	1	2	4	0	3.4	5	19	Female
2220	59ed9a0bb8ffd61100e04984	11	16	37	1	2	4	0	3.4	5	19	Female
2221	59ed9a0bb8ffd61100e04984	12	4	35	1	2	4	0	3.4	5	19	Female
2222	59ed9a0bb8ffd61100e04984	13	7	38	1	2	4	0	3.4	5	19	Female
2223	59ed9a0bb8ffd61100e04984	14	24	38	1	2	4	0	3.4	5	19	Female
2225	59ee6fca25b6fe11001976be	0	50	44	2	3	3	1	2	1	18	Female
2226	59ee6fca25b6fe11001976be	1	100	38	2	3	3	1	2	1	18	Female
2227	59ee6fca25b6fe11001976be	2	50	39	2	3	3	1	2	1	18	Female
2228	59ee6fca25b6fe11001976be	3	100	37	2	3	3	1	2	1	18	Female
2229	59ee6fca25b6fe11001976be	4	20	2	2	3	3	1	2	1	18	Female
2230	59ee6fca25b6fe11001976be	5	60	0	2	3	3	1	2	1	18	Female
2231	59ee6fca25b6fe11001976be	6	50	4	2	3	3	1	2	1	18	Female
2232	59ee6fca25b6fe11001976be	7	100	37	2	3	3	1	2	1	18	Female
2233	59ee6fca25b6fe11001976be	8	100	39	2	3	3	1	2	1	18	Female
2234	59ee6fca25b6fe11001976be	9	100	43	2	3	3	1	2	1	18	Female
2235	59ee6fca25b6fe11001976be	10	90	37	2	3	3	1	2	1	18	Female
2236	59ee6fca25b6fe11001976be	11	80	43	2	3	3	1	2	1	18	Female
2237	59ee6fca25b6fe11001976be	12	90	40	2	3	3	1	2	1	18	Female
2238	59ee6fca25b6fe11001976be	13	100	38	2	3	3	1	2	1	18	Female
2239	59ee6fca25b6fe11001976be	14	90	42	2	3	3	1	2	1	18	Female
2241	59ee84ab25b6fe110019778c	0	50	42	0	2	3	0	4.4	4	19	Male
2242	59ee84ab25b6fe110019778c	1	69	42	0	2	3	0	4.4	4	19	Male
2243	59ee84ab25b6fe110019778c	2	88	43	0	2	3	0	4.4	4	19	Male
2244	59ee84ab25b6fe110019778c	3	26	42	0	2	3	0	4.4	4	19	Male
2245	59ee84ab25b6fe110019778c	4	69	8	0	2	3	0	4.4	4	19	Male
2246	59ee84ab25b6fe110019778c	5	8	8	0	2	3	0	4.4	4	19	Male
2247	59ee84ab25b6fe110019778c	6	30	5	0	2	3	0	4.4	4	19	Male
2248	59ee84ab25b6fe110019778c	7	10	44	0	2	3	0	4.4	4	19	Male
2249	59ee84ab25b6fe110019778c	8	35	44	0	2	3	0	4.4	4	19	Male
2250	59ee84ab25b6fe110019778c	9	35	44	0	2	3	0	4.4	4	19	Male
2251	59ee84ab25b6fe110019778c	10	46	42	0	2	3	0	4.4	4	19	Male
2252	59ee84ab25b6fe110019778c	11	20	43	0	2	3	0	4.4	4	19	Male
2253	59ee84ab25b6fe110019778c	12	100	43	0	2	3	0	4.4	4	19	Male
2254	59ee84ab25b6fe110019778c	13	100	42	0	2	3	0	4.4	4	19	Male
2255	59ee84ab25b6fe110019778c	14	100	42	0	2	3	0	4.4	4	19	Male
2257	59ee8d7525b6fe1100197835	0	50	37	0	1	2	0	1.6	1	19	Male
2258	59ee8d7525b6fe1100197835	1	70	36	0	1	2	0	1.6	1	19	Male
2259	59ee8d7525b6fe1100197835	2	66	37	0	1	2	0	1.6	1	19	Male
2260	59ee8d7525b6fe1100197835	3	10	42	0	1	2	0	1.6	1	19	Male
2261	59ee8d7525b6fe1100197835	4	22	9	0	1	2	0	1.6	1	19	Male
2262	59ee8d7525b6fe1100197835	5	99	4	0	1	2	0	1.6	1	19	Male
2263	59ee8d7525b6fe1100197835	6	100	3	0	1	2	0	1.6	1	19	Male
2264	59ee8d7525b6fe1100197835	7	3	42	0	1	2	0	1.6	1	19	Male
2265	59ee8d7525b6fe1100197835	8	2	35	0	1	2	0	1.6	1	19	Male
2266	59ee8d7525b6fe1100197835	9	55	41	0	1	2	0	1.6	1	19	Male
2267	59ee8d7525b6fe1100197835	10	77	37	0	1	2	0	1.6	1	19	Male
2268	59ee8d7525b6fe1100197835	11	66	42	0	1	2	0	1.6	1	19	Male
2269	59ee8d7525b6fe1100197835	12	1	40	0	1	2	0	1.6	1	19	Male
2270	59ee8d7525b6fe1100197835	13	55	42	0	1	2	0	1.6	1	19	Male
2271	59ee8d7525b6fe1100197835	14	9	36	0	1	2	0	1.6	1	19	Male
2273	59eea90d25b6fe1100197911	0	70	42	0	3	3	0	3	1	19	Female
2274	59eea90d25b6fe1100197911	1	40	34	0	3	3	0	3	1	19	Female
2275	59eea90d25b6fe1100197911	2	20	41	0	3	3	0	3	1	19	Female
2276	59eea90d25b6fe1100197911	3	5	43	0	3	3	0	3	1	19	Female
2277	59eea90d25b6fe1100197911	4	2	4	0	3	3	0	3	1	19	Female
2278	59eea90d25b6fe1100197911	5	50	4	0	3	3	0	3	1	19	Female
2279	59eea90d25b6fe1100197911	6	40	8	0	3	3	0	3	1	19	Female
2280	59eea90d25b6fe1100197911	7	40	39	0	3	3	0	3	1	19	Female
2281	59eea90d25b6fe1100197911	8	20	39	0	3	3	0	3	1	19	Female
2282	59eea90d25b6fe1100197911	9	30	35	0	3	3	0	3	1	19	Female
2283	59eea90d25b6fe1100197911	10	50	42	0	3	3	0	3	1	19	Female
2284	59eea90d25b6fe1100197911	11	60	43	0	3	3	0	3	1	19	Female
2285	59eea90d25b6fe1100197911	12	50	43	0	3	3	0	3	1	19	Female
2286	59eea90d25b6fe1100197911	13	50	42	0	3	3	0	3	1	19	Female
2287	59eea90d25b6fe1100197911	14	50	39	0	3	3	0	3	1	19	Female
2289	59eead6925b6fe11001979dd	0	50	39	1	2	2	2	2.2	3	19	Male
2290	59eead6925b6fe11001979dd	1	60	42	1	2	2	2	2.2	3	19	Male
2291	59eead6925b6fe11001979dd	2	75	42	1	2	2	2	2.2	3	19	Male
2292	59eead6925b6fe11001979dd	3	90	38	1	2	2	2	2.2	3	19	Male
2293	59eead6925b6fe11001979dd	4	50	1	1	2	2	2	2.2	3	19	Male
2294	59eead6925b6fe11001979dd	5	5	7	1	2	2	2	2.2	3	19	Male
2295	59eead6925b6fe11001979dd	6	46	4	1	2	2	2	2.2	3	19	Male
2296	59eead6925b6fe11001979dd	7	10	42	1	2	2	2	2.2	3	19	Male
2297	59eead6925b6fe11001979dd	8	40	44	1	2	2	2	2.2	3	19	Male
2298	59eead6925b6fe11001979dd	9	63	41	1	2	2	2	2.2	3	19	Male
2299	59eead6925b6fe11001979dd	10	14	37	1	2	2	2	2.2	3	19	Male
2300	59eead6925b6fe11001979dd	11	30	41	1	2	2	2	2.2	3	19	Male
2301	59eead6925b6fe11001979dd	12	37	41	1	2	2	2	2.2	3	19	Male
2302	59eead6925b6fe11001979dd	13	19	44	1	2	2	2	2.2	3	19	Male
2303	59eead6925b6fe11001979dd	14	65	42	1	2	2	2	2.2	3	19	Male
2305	59eeb11f25b6fe1100197a8a	0	20	38	2	1	2	0	3	3	19	Female
2306	59eeb11f25b6fe1100197a8a	1	30	41	2	1	2	0	3	3	19	Female
2307	59eeb11f25b6fe1100197a8a	2	10	42	2	1	2	0	3	3	19	Female
2308	59eeb11f25b6fe1100197a8a	3	15	39	2	1	2	0	3	3	19	Female
[truncated: 1,511 more rows]
